# Supplementary material for: Substrate Specificity Diversity of Human Terminal Deoxynucleotidyltransferase May Be a Naturally Programmed Feature Facilitating Its Biological Function
Source: Int J Mol Sci. 2024 Jan 10;25(2):879. doi: 10.3390/ijms25020879 (PMC10815903; doi:10.3390/ijms25020879)
Supplement: Supplementary file 1 [file ijms-25-00879-s001.zip]

Archive with 3 entries (2 files):
- ijms-2775247-supplementary/
- ijms-2775247-supplementary/SUPPLEMENTARY DATA.pdf
- ijms-2775247-supplementary/Supplementary data_Aligned sequences of TdT enzymes.aln
