# Supplementary material for: Substrate Specificity Diversity of Human Terminal Deoxynucleotidyltransferase May Be a Naturally Programmed Feature Facilitating Its Biological Function
Source: Int J Mol Sci. 2024 Jan 10;25(2):879. doi: 10.3390/ijms25020879 (PMC10815903; doi:10.3390/ijms25020879)
Supplement: Supplementary file 1 [file ijms-25-00879-s001.zip › ijms-2775247-supplementary/Supplementary data_Aligned sequences of TdT enzymes.aln]

>Acanthisitta_chloris/1-488
------------------------------------------------------------------------
-----------------------MDRIKAPAVISQR-KRQKGLHSPNLSCSYE-IKFN--------------
------------------------------------------------------------------------
------------KCVIFI---------------------MQRKMGMTR------------------------
------------------------------------------------------RMFLME------------
------------------------------------------------------------------------
------------------------------------------------------------------------
------------------------------------------------------------------------
------------------------------------------------------------------------
------------------------------------------------------------------------
----------LARRKGFR------------------------------------------------------
-----------------------VETELS-----------------------------------ESVTHIVA
ENNSYLEVLDWLKGQAVGDSS-RFELLDISWFTACMEAGRPVDLEMKYRL--M------E-QHQS-------
--L--PL---NTP-------ELEV---PS--------FIAR---QVSQYSCQRKTTL-NNY-NKKFT-----
----DAFEIMA--------------------------------------ENYEFKENEIFCLEFLRAASLLK
SLP----FPVTRMKDIQGLPCMGDQVRD------------VLEEVIEEGESSRVKEVLNDERYKAFKQFTSV
---------FGVGVKTSEKWYRMGLRTVEEV-----KAEKTLKLSKMQKAG--FLYYEDLVSCVSKEEADAV
SLIVKNAVCK----FLPDALVTITGGF--------R-RGKKIGHDI----DFLITNPGPR-E---DDELLHK
------------------GLLLYCDVVESTFVKEQLPNRKVDAMDHYQKCFAILKLYL-PR-T-DN---SSY
N---TSEKLDTA--EV-----KDWKAIRVDLVITPFEQYAYALL--GWTGSRQFGRDLKRYASHERKMILDN
-HGLYDRRK------------------------------------VLFILR-----NK-AIV----------
------------------------------------------------------------------------
------------------------------------------------------------------------
--------------------------------------------
>Acanthochromis_polyacanthus/1-500
------------------------------------------------------------------------
-------------------------MFRSP-IAPRLRKRSRS-PEASISRHEE-VKFE--------------
------------------------------------------------------------------------
------------DVRLHL---------------------LERKMGSSR------------------------
------------------------------------------------------RRFLTQ------------
------------------------------------------------------------------------
------------------------------------------------------------------------
------------------------------------------------------------------------
------------------------------------------------------------------------
------------------------------------------------------------------------
----------LARSKGFI------------------------------------------------------
-----------------------VEDTLS-----------------------------------DAVTHVVS
EESQASFLWTWLKGCGLKNLP-VMHILNINWFTDSMREGRPVAVETRHRI----------------------
--Q--DT---LPT-------MPEA---AT-------PTPVA---TVSQYACQRQTTT-KNN-NKVFT-----
----DAFEVLA--------------------------------------ESCEFNEMEGPCLAFRRAASVLK
SLP----WAVQCLRATEDLPCLGEHSKA------------VMEEILQYGRSFEVEKILSDERYQTLKLFTSV
---------FGVGPKTGEKWYRRGLRSFSDI-----LAEPSIHLNRMQQSG--FLHYGDISRAVSKAEARAL
GNIIDEAVHV----ITPDAILALTGGF--------R-RGKEFGHDV----DFIVTTPELG-K---EGHLLTS
LIDQLE----------QQGILLFCEHQASTFDMSKLPSHRFEAMDHFAKCFLILRLEG-SQ-V-VG--GLHN
A---------EE--GG-----RSWRAVRVDIVSPPIDRYAFTLL--GWTGSRQFERDLRRFARTERRMLLDN
-HALFDKTK------------------------------------KEFLAA-----TT-EKD----------
-----------------------IF------------------------------AHLGL--------EY--
-----------IEP---------W---------------------------QRNA-----------------
--------------------------------------------
>Acanthopagrus_latus/1-500
------------------------------------------------------------------------
-------------------------MFHAP-VVPRARKRSRP-ADAGVSGREG-VKFE--------------
------------------------------------------------------------------------
------------DVRLYL---------------------VERKMGRSR------------------------
------------------------------------------------------RSFLTQ------------
------------------------------------------------------------------------
------------------------------------------------------------------------
------------------------------------------------------------------------
------------------------------------------------------------------------
------------------------------------------------------------------------
----------LARSKGFI------------------------------------------------------
-----------------------VEDVLS-----------------------------------DDITHVVS
EDNQASSLWKWLRECALKNLP-NMHVLDISWFTDSMREGRPVAVETRHHI----------------------
--Q--ET---VPT-------SPEG--STP--------TARD---VVSQYACQRRTTT-ENN-NKIFT-----
----DAFEVLA--------------------------------------ESYEFNEIEGPCLAFRRAASVLK
SLS----WAVRCLDTTRYLPCLGEHTKA------------VMEEILRHGRSFEVEKILSDERYQTLKLFTSV
---------FGVGPKTADKWYRGGLRSFSDV-----LGDRGIRLNRMQQSG--FLHYGDISRAVSKAEARAL
RNIIDEAVHA----ITPDAVLALTGGF--------R-RGKEFGHDV----DFIVTTPELG-K---EKNLLPS
IIKRLT----------KQRILLYCDYQASTFDMSKLPSHRFEAMDHFAKCFLIMRLEG-SQ-V-EG--GLHL
A---------EG--DV-----KDWRAVRVDLVAPPMDRYAFALL--GWSGSRQFERDLRRFARLERNMLLDN
-HALYDKTK------------------------------------KEFLAA-----TT-ERD----------
-----------------------IF------------------------------AHLGL--------EY--
-----------IEP---------W---------------------------QRNA-----------------
--------------------------------------------
>Accipiter_gentilis/1-513
------------------------------------------------------------------------
-----------------------MDRIRTPAVLSQR-KRQKGMRSPNLSCSYE-IKFN--------------
------------------------------------------------------------------------
------------KFVIFI---------------------MQRKMGMTR------------------------
------------------------------------------------------RTFLME------------
------------------------------------------------------------------------
------------------------------------------------------------------------
------------------------------------------------------------------------
------------------------------------------------------------------------
------------------------------------------------------------------------
----------LARRKGFR------------------------------------------------------
-----------------------VESELS-----------------------------------DSVTHIVA
ENNSYLEVLDWLRGQAVGDSS-RFELLDISWFTACMEAGRPVDSEMKYRL--M------E-QDQS-------
--P--PL---NTP-------ESEV---PS--------FIAS---KVSQYSCQRKTTL-NNY-NKKFT-----
----DALEIMA--------------------------------------ENYEFKENEIFCLEFLRAASVLK
CLP----FPVTRMKDIQGLPCMGDRVRD------------VIEEIIEEGESSRAKEVLNDERYKSFKLFTSV
---------FGVGVKTSEKWYRMGLRTLEEV-----KAGKTLKLSKMQKAG--FLYYEDLVSCVSKAEADAV
SLIVKNTVCT----FLPDALVTITGGF--------R-RGKKIGHDI----DFLITNPGPK-E---DDELLHK
VVDLWK----------KQGLLLYCDIIESTFVKEQLPSRKVDAMDHFQKCFAILKLYQ-PR-V-DN---SSY
N---MSKKFDVA--EV-----KDWKAIRVDLVITPFEQYAYALL--GWTGSRQFGRDLRRYATHERKMILDN
-HSLYDRRK------------------------------------RIFLKA-----GS-EEE----------
-----------------------IF------------------------------AHLGL--------DY--
-----------VEP---------G---------------------------ERNA-----------------
--------------------------------------------
>Acinonyx_jubatus/1-535
---------------------------------------------------------------------MKE
GSLSLTSGDTDRWHRQKHQKLLPMDPLQMAHSGPRK-KRPRQMGASMVSPPHD-IKFR--------------
------------------------------------------------------------------------
------------DLVLYI---------------------LEKKMGTTR------------------------
------------------------------------------------------RAFLME------------
------------------------------------------------------------------------
------------------------------------------------------------------------
------------------------------------------------------------------------
------------------------------------------------------------------------
------------------------------------------------------------------------
----------LARRKGFR------------------------------------------------------
-----------------------VENELS-----------------------------------DSVTHIVA
ENNSGSDVLEWLQVQNVKASS-QLELLDISWLIESMEAGKPVEVTGKHQL--V------R-RDYS-------
--A--SP---NPE-------LQKT---PP--------LVVK---KIPLYACQRRTTL-NNF-NHIFT-----
----DAFEVLA--------------------------------------ENYEFKENEISSATFMRAASVLK
SLP----FTIISMKDTEGIPCLGDKVKC------------VIEEIIEDGESSEVKAVLNDERYQSFKLFTSV
---------FGVGLKTSEKWFRMGFRTLSKI-----KSDKTLKFTQMQKAG--FLYYEDLVSCVTRAEAEAV
GVLVKEAVWA----FLPDAFVTMTGGF--------R-RGKKIGHDV----DFLITIPGST-D-EEEEQLLPK
VINLWQ----------RKELLLYYDLVESTFEKLKLPSRKVDALDHFQKCFLILKLHH-QR-V-DS---GKC
S---------QQ--EG-----KTWKAIRVDLVMCPYERRAFALL--GWTGSRQFERDLRRYATHERKMILDN
-HALYDKTK------------------------------------KIFLKA-----ES-EEE----------
-----------------------IF------------------------------AHLGL--------DY--
-----------IEP---------W---------------------------ERNA-----------------
--------------------------------------------
>Acipenser_ruthenus/1-474
------------------------------------------------------------------------
------------------------------------------------------MKFR--------------
------------------------------------------------------------------------
------------EKGIFL---------------------IERKMGSSR------------------------
------------------------------------------------------RQFLTN------------
------------------------------------------------------------------------
------------------------------------------------------------------------
------------------------------------------------------------------------
------------------------------------------------------------------------
------------------------------------------------------------------------
----------LARKKGFR------------------------------------------------------
-----------------------VEDMIS-----------------------------------DAVTHIVA
EENSPDELWKWLHNKNLGDLP-GVEVLDITWFTESMEAGKPVTVEDRHRI----------------------
-GV--SA---NPV-------HVKS---MP--------QTMG---TVSQYACQRRTTL-KNY-NNIFT-----
----DAFEILS--------------------------------------QNYEFIESEGPCLAFMRATSVLK
SLP----HAIHSLQDLEGLPCLGDQTKA------------VIEDILECGHSSKVQHVLSDDRYKAFKLFTSV
---------FGVGLKTAEKWYRRGFRSLEEV-----KADSSIHFTKMQKAG--FLYYDDISRAVSRDEASAI
GQIVEDTVHL----LVPDALVVVTGGF--------R-RGKEFGHDV----DFLITTPETE-K---GEGILHN
VINELK----------HQGILLYYDIVDATFDKTKLPSKRFEAMDHFEKCFAIIKLNK-KL-V-KC--DGQE
E---------FA--GG-----KDWKAIRVDLVVPPVDNFAFALL--GWSGSRQFERDLRRYAHYEKKMILDN
-HGLYDKTK------------------------------------KTFLSA-----KT-EKD----------
-----------------------IF------------------------------AHLGL--------DF--
-----------IEP---------W---------------------------ERNA-----------------
--------------------------------------------
>Acomys_russatus/1-510
------------------------------------------------------------------------
-----------------------MDPPQAVHLGPRK-KRPRHTGTSMASTPHD-IRFR--------------
------------------------------------------------------------------------
------------DLVLFI---------------------LEKKMGTTR------------------------
------------------------------------------------------RAFLME------------
------------------------------------------------------------------------
------------------------------------------------------------------------
------------------------------------------------------------------------
------------------------------------------------------------------------
------------------------------------------------------------------------
----------LARRKGFR------------------------------------------------------
-----------------------VENELS-----------------------------------DSVTHIVA
ENNSGSDVLAWLQLQNIKASS-ELELLDVSWLTECLRAGKPVVMTGRHQL--V---V--R-RNSS-------
--S--SP---TPG-------PQDT---LP--------PAVQ---KISEYACQRKTTL-NNY-NRVFT-----
----DAFDILA--------------------------------------EDSEFRENEGSCLAFMRAAAVLK
SLP----FPIISMRDTEGIPCLGDKVKC------------VIEGIIEDGESSEVNTVLSDERYKSFKLFTSV
---------FGVGLKTAEKWFRMGFRTLSKV-----ESDKSLTFTRMQKAG--FLYYEDLVSCVNRAEAEAI
SVLVKEAVAA----FLPDASVTVTGGF--------R-RGKMTGHDV----DFLISSPEAT-E-EEEQQLLHK
VTDLWK----------QQGLLLYCDHIESTFEKFKLPSRKVDALDHFQKCFLILKLHH-QR-V-DG---DRS
S---------QQ--DG-----KGWKAIRVDLVMCPYERRAFALL--GWTGSRQFERDLRRYATHERKMMLDN
-HALYDKTK------------------------------------RVFLEA-----ES-EED----------
-----------------------IF------------------------------AHLGL--------EY--
-----------IEP---------W---------------------------ERNA-----------------
--------------------------------------------
>Agelaius_phoeniceus/1-513
------------------------------------------------------------------------
-----------------------MDRFKAPAVISQR-KRQKGLHSPKLSCSYE-IKFS--------------
------------------------------------------------------------------------
------------DFVIFI---------------------MQRKMGLTR------------------------
------------------------------------------------------RMFLME------------
------------------------------------------------------------------------
------------------------------------------------------------------------
------------------------------------------------------------------------
------------------------------------------------------------------------
------------------------------------------------------------------------
----------LGRRKGFR------------------------------------------------------
-----------------------VESELS-----------------------------------DSVTHIVA
ENNSYLEVLDWLKGQAVGDSS-RFELLDISWFTACMEAGRPVDSEVKYRL--M------E-QSQS-------
--P--PL---NTP-------ELEM---PA--------FIAT---KISQYSCQRKTTL-NNY-NKKFT-----
----DAFEVMA--------------------------------------ENYEFKENEIFCLEFLRAASLLK
SLP----FSVTRMKDIQGLPCMGDQVRD------------IMEEIIEEGESSRVKEVLNDERYQAFKQFTSV
---------FGVGVKTSEKWYRMGLRTVEEI-----KADKTLKLSKMQKAG--FLYYEDLVSCVSKAEADAV
SLIVKNTVCT----FLPDALVTITGGF--------R-RGKNIGHDI----DFLITNPGPR-E---DDELLHK
VIDLWK----------KQGLLLYCDIIESTFVKEQLPSRRVDAMDHFQKCFAILKLYQ-PR-V-DN---STC
N---TSKQLEMA--EV-----KDWKAIRVDLVITPFEQYSYALL--GWTGSRQFGRDLRRYATHERKMILDN
-HGLYDRRK------------------------------------RIFLKA-----GS-EEE----------
-----------------------IF------------------------------AHLGL--------DY--
-----------VEP---------W---------------------------ERNA-----------------
--------------------------------------------
>Ailuropoda_melanoleuca/1-513
------------------------------------------------------------------------
-------------------MPLPMDPLQMVHSGPRK-KRPRQMGTSMVSPPHD-IKFQ--------------
------------------------------------------------------------------------
------------DLVLYI---------------------LEKKMGTTR------------------------
------------------------------------------------------RAFLME------------
------------------------------------------------------------------------
------------------------------------------------------------------------
------------------------------------------------------------------------
------------------------------------------------------------------------
------------------------------------------------------------------------
----------LARRKGFR------------------------------------------------------
-----------------------VENELS-----------------------------------DSITHIVA
ENNSGSEVLEWLQVQNIKASS-QLELLDVSWLIESMGAGKPVEMTGKHQL--------VR-RDYS-------
--A--SP---NPE-------LQKT---PP--------LAVK---KISQYACQRRTTL-NNC-NHIFT-----
----DAFEVLA--------------------------------------ENYEFRENEVFCLAFMRAASVLK
SLP----FTIISMKDTEGIPCLGDKVKC------------VIEEIIEDGESSEVKAVLNDERYQSFKLFTSV
---------FGVGLKTSEKWFRMGFRTLSKI-----KSDKTLKFTPMQKAG--FLYYEDLVSCVTRAEAEAV
GVLVKEAVWA----FLPDAFVTMTGGF--------R-RGKKIGHDV----DFLITSPGST-D-EDEEQLLPK
VINLWE----------RKGLLLYCDFVESTFEKLKTPSRKVDALDHFQKCFLILKLHH-QR-V-DS---GKC
S---------QQ--DG-----KTWKAIRVDLVMCPYERRAFALL--GWTGSRQFERDLRRYATHERKMMLDN
-HALYDKTK------------------------------------KIFLKA-----ES-EEE----------
-----------------------IF------------------------------AHLGL--------DY--
-----------IEP---------W---------------------------ERNA-----------------
--------------------------------------------
>Alligator_mississippiensis/1-526
------------------------------------------------------------------------
-----------------------MDGVQCFSMSLSP------------------------------------
------------------------------------------------------------------------
------------AMGLRV---------------------NVKLIKTST------------------------
------------------------------------------------------LTFRTN------------
------------------------------------------------------------------------
------------------------------------------------------------------------
------------------------------------------------------------------------
------------------------------------------------------------------------
------------------------------------------------------------------------
------------KEMKLR------------------------------------------------------
-----------------------CDYPLS-----------------------------------DSVTHIVA
ENNSCGEVLEWLRGQKVRDSS-RFELLDISWFTACMEAGKPVDSEIKHRL--------IVQQACS-------
--A--TS---ETC-------VSEA---SS--------LAAD---RVSQYACQRRTTL-NNY-NKKFT-----
----DAFEILA--------------------------------------ENCEFRENKLGCLEFLRAVSVLK
FLP----FPIVKMKNIEGLPCMGDKVKC------------VIEEIIEEGESSQAKEISNDERYKSFKLFTSV
---------FGVGLKTTEKWYRMGFRTLEEV-----KAEKTLKLSRMQIAG--FLHYEDIVSYVSKAEADAV
SLLIKDTVCM----FLPDALVTVTGGF--------R-RGKKTGHDV----DFLITNPGPE-E---EKELLHK
VVDLWE----------KQGLLLYYDVIESTFEKEKRPSRKVDALDHFQKCFAILKLHQ-QR-TGNSNSNISK
E---------SDKAEV-----KDWKAIRVDLVISPFEQYAYALL--GWTGSRQFERDLRRYASRERKMMLDN
-HALYDKTK---------------------------------VLNPLLLNR---------------------
-----------------------LH------------------------------LVLGN--------GF--
-----------LQ----------WFIYEDCLFLSREIEGKREIQNLSSHTEQRKIIVLHDFCLSN-------
--------------------------------------------
>Alligator_sinensis/1-433
------------------------------------------------------------------------
-----------------------MNKA---------------------------------------------
------------------------------------------------------------------------
----------------FY---------------------QDWEGG---------------------------
------------------------------------------------------------------------
------------------------------------------------------------------------
------------------------------------------------------------------------
------------------------------------------------------------------------
------------------------------------------------------------------------
------------------------------------------------------------------------
------------------------------------------------------------------------
-----------------------------------------------------------------------K
QGDGCQQL-----GCQV--NQ-QFG-----------KHTRSHEADCAVSM--T---V--Q-QACS-------
--A--TS---ETC-------VSEA---SS--------LAAD---RVSQYACQRRTTL-NNY-NKKFT-----
----DAFEILA--------------------------------------ENCEFRENRLGCLEFLRAASVLK
FLP----FPIVKMKNIEGLPCMGDKVKC------------VIEEILEEGESCQAKEILNDERYKSFKLFTSV
---------FGVGLKTTEKWYRMGFRTLEEV-----KAEKTLKLSRMQIAG--FLHYEDIISYVSKAEADAV
SLLIKDTVCM----FLPDALVTITGGF--------R-RGKKTGHDV----DFLITNPGPE-E---EKELLHK
VVDLWE----------KQGLLLYYDVIESTFEKEKRPSRKVDALDHFQKCFAILKLHQ-QR-R-GN---SNS
N---ISKESDKA--EV-----KDWKAIRVDLVISPFEQYAYALL--GWTGSRQFERDLRRYASRERKMMLDN
-HALYDKTK------------------------------------RTFLKA-----ES-EEE----------
-----------------------IF------------------------------AHLGL--------DY--
-----------IEP---------W---------------------------ERNA-----------------
--------------------------------------------
>Alosa_alosa/1-497
------------------------------------------------------------------------
-------------------------MFHSSTLPPAK-KRPRP-EGSGAQCHQ--VKFA--------------
------------------------------------------------------------------------
------------KVTLYI---------------------VERRMGRSR------------------------
------------------------------------------------------RGFLSS------------
------------------------------------------------------------------------
------------------------------------------------------------------------
------------------------------------------------------------------------
------------------------------------------------------------------------
------------------------------------------------------------------------
----------LARSKGFC------------------------------------------------------
-----------------------VEDVLS-----------------------------------NKVTHVVA
EGNPAKELWAWLHAQAAGLTT-DTEVLDISWFTESMRAGWPVAVESRHRI----------------------
--Q--DT-------------SQVG--LPS--------TSES---TVSQYACQRRTTL-DNP-NKIFT-----
----DAFELLA--------------------------------------EHSDFCDSKGPALAFKRAASVLK
SLP----AMLRGLGDMEGLPCLGEQTRA------------VMKEILECGRSSKVEAILSDKKFQTMKIFTSV
---------WGVGPKTAEKWYLQGLRTLEEV-----VTEPHVHLNRMQRAG--FLYYADISRAVTKAEAQAV
GRIVEEAVHQ----ISPNASVVLTGGF--------R-RGKEVGHDV----DYILTTPEVG-S---EEGLLLR
VIDRLN----------YQGILLYTEYQESTFDGNRMPCRRFEAMDRYPKCFLIIQLNA-EA-VQDG--ALSC
D---------QD--DR-----RGWRAVRLDLVAPPADRFAYTLL--GWSGSTQFERDLRRFARLERGMLLDN
-HALYDKSK------------------------------------DAFLPA-----KT-EED----------
-----------------------IF------------------------------GHLGL--------EY--
-----------IEP---------W---------------------------QRNA-----------------
--------------------------------------------
>Alosa_sapidissima/1-497
------------------------------------------------------------------------
-------------------------MFHSATLPPAK-KRPRP-EGSGAQCHQ--VKFA--------------
------------------------------------------------------------------------
------------KVTLYI---------------------VERRMGRSR------------------------
------------------------------------------------------RGFLSS------------
------------------------------------------------------------------------
------------------------------------------------------------------------
------------------------------------------------------------------------
------------------------------------------------------------------------
------------------------------------------------------------------------
----------LARSKGFC------------------------------------------------------
-----------------------VEDVLS-----------------------------------NKVTHVVA
EGNPAKELWAWLHAQAAGLTT-DTEVLDISWFTESMRAGWPVAVESRHRI----------------------
--Q--DT-------------SQVG--LPS--------TSES---TVSQYACQRRTTL-DNP-NKIFT-----
----DAFELLA--------------------------------------EHSDFCDSKGPALAFKRAASVLK
SLP----AMLRGLGDMEGLPCLGEQTRA------------VMKEILECGRSSKVEAILSDKKFQTMKIFTSV
---------WGVGPKTAEKWYLQGLRTLEEV-----VTEPHVHLNRMQRAG--FLYYADISRAVTKAEAQAV
GRIVEEAVHQ----ISPNASVVLTGGF--------R-RGKEVGHDV----DYILTTPEVG-S---EEGLLLR
VIDRLN----------YQGILLYTEYQESTFDGNRMPCRRFEAMDRYPKCFLIIQLNA-EA-VQDG--ALSC
D---------QD--DR-----RGWRAVRLDLVVPPADRFAYTLL--GWSGSTQFERDLRRFARLERGMLLDN
-HALYDKSK------------------------------------DAFLPA-----KT-EED----------
-----------------------IF------------------------------GHLGL--------EY--
-----------IEP---------W---------------------------QRNA-----------------
--------------------------------------------
>Amblyraja_radiata/1-525
------------------------------------------------------------------------
--------------------MSSVEKLGSLGITPKR-RKQKEEELCGSHCQYE-IRFQ--------------
------------------------------------------------------------------------
------------DLLIYV---------------------VERKMGSSR------------------------
------------------------------------------------------RMFLMD------------
------------------------------------------------------------------------
------------------------------------------------------------------------
------------------------------------------------------------------------
------------------------------------------------------------------------
------------------------------------------------------------------------
----------LARKKGFR------------------------------------------------------
-----------------------VADIMS-----------------------------------DSVTHIVT
ENNSWNEICDWIQTQKMSDAD-KLNLLDISWFTDSMGAGKPVDIEERHRV--Q-------------------
--V--QK---TQP-------LQSD-VPSA--------SSVT---YVSKYACQRKSTL-DNK-NKIFT-----
----DTLEVLA--------------------------------------ENCEFDENAGSFVAYSRAASMLK
SLP----YPITGMNDLEGLPCIGDQTRV------------IIEELLEEGVCSKVESLLCDEKYKARKLFTSV
---------FGVGVKTADKWYGLGFRTLEEI-----KATKDITFTKMQRAG--FLYYEDILQAVRKAEAEAV
VQIIGDIVNQ----CTPDAKVTLTGGF--------R-RGKEVGHDV----DLLISCLEEG-N---EEGLLHK
AISKLD----------RQGLLLFRDVVEATMEKRQLPSRKYDAMDHFQKCFLILKLDK-GL-VDKRDHGLAS
GSAVRLTDKGTE--DENKTMIKGWKAIRVDLVIVLPQQFAYALL--GWSGSRQFERDLRRYCSQEKRMLLDN
-HGLYDRNT------------------------------------GVFLKA-----ET-EEE----------
-----------------------IF------------------------------AHLGL--------EY--
-----------IEP---------Q---------------------------ERNA-----------------
--------------------------------------------
>Ambystoma_mexicanum/1-510
------------------------------------------------------------------------
-----------------------MYAFPTTRIAPRR-KQPKCIKPPKCTSKYD-IKFK--------------
------------------------------------------------------------------------
------------DIAIYI---------------------LERKMGASR------------------------
------------------------------------------------------RYFLME------------
------------------------------------------------------------------------
------------------------------------------------------------------------
------------------------------------------------------------------------
------------------------------------------------------------------------
------------------------------------------------------------------------
----------LARKKGFR------------------------------------------------------
-----------------------VEPDLS-----------------------------------EYVTHVVS
EKNSGAEVLEWLQAKKAGSIP-NVAILDISWFTDCMGAGQPVEIERKHRL----------------------
--T--LQ---KIC-------VCKS---PS--------PVVPSRVGVSQYACQRKTTL-DNK-NTLFT-----
----DAFEILA--------------------------------------ENYEFRENERSCLSFRQAASVLK
SLT----FTIAGMADVDGLPGFGDHIRA------------VIEDLIEDGESSKVSEVLNDEVYRSLKLFTTI
---------FGVGLRTAEKWHRLGIRTLEEI-----KSNENLKFSKMQIAG--LQHYEDILGGVRKAEADAV
AMVVRDAVWT----FLPDAVVTLTGGF--------R-RGNKTGHDV----DMLITSPIQG-K---EKELLHK
VINLWK----------KQDLLLCHTIHESTMDEDNLPSKSVNLLDHFQKCFAILKSNQ-HRGEISSCDGPHD
S---------RERGK------RIWKAIRVDLVFCPFEQYAFALL--GWTGSRQFERDLRRYASHEKKMMIDN
-HALYDKTK------------------------------------RVFVKC-----ES-EEE----------
-----------------------IF------------------------------GHLGL--------EY--
-----------IDP---------V---------------------------ERNA-----------------
--------------------------------------------
>Amphiprion_ocellaris/1-502
------------------------------------------------------------------------
-------------------------MFHSP-IVPRVRKRKRSKSPEASISRHEGVKFE--------------
------------------------------------------------------------------------
------------DVRVHL---------------------LERKMGSSR------------------------
------------------------------------------------------RRFLTH------------
------------------------------------------------------------------------
------------------------------------------------------------------------
------------------------------------------------------------------------
------------------------------------------------------------------------
------------------------------------------------------------------------
----------LARSKGFI------------------------------------------------------
-----------------------VEDTLS-----------------------------------DAVTHVVS
EESQASSLWKWLKGCGLKNLP-MMHILNIIWFTDSMREGRPVAVETRHLI----------------------
--Q--DT---LPT-------MAEA--TTP--------TPVA---TVSQYACQRQTTT-ENN-NKIFT-----
----DAFEVLA--------------------------------------ESYEFNEMEGPCLAFRRAASVLK
SLP----WAVQCLGATEDLPCLGEHSKA------------VMEEILQYGRSFEVEKILSDERYQTLKLFTSV
---------FGVGPKTGEKWYRRGLRSFSDI-----LAEPSIHLNRMQQSG--FLHYGDISRAVSKAEAQAL
GNIIDEAVHV----ITTDAILALTGGF--------R-RGKEFGHDV----DFIVTTPELG-K---EGHLLTS
LIDQLE----------QEGILLFCEHQASTFDMSKLPSHRFEAMDHFAKCFLILRLEN-SQ-VVGG---LHD
A---------EE--GG-----RSWRAVRVDLVSPPIDRYAFALL--GWTGSRQFERDLRRFARMERRMLLDN
-HALFDKTK------------------------------------KEFLAA-----TT-EKD----------
-----------------------IF------------------------------AHLGL--------EY--
-----------IEP---------W---------------------------QRNA-----------------
--------------------------------------------
>Anabas_testudineus/1-500
------------------------------------------------------------------------
-------------------------MFHAP-IVPRVRKRSRP-AEAGVARHEA-VKFE--------------
------------------------------------------------------------------------
------------DVRLYL---------------------VERKMGSSR------------------------
------------------------------------------------------RSFLTQ------------
------------------------------------------------------------------------
------------------------------------------------------------------------
------------------------------------------------------------------------
------------------------------------------------------------------------
------------------------------------------------------------------------
----------LARTKGFI------------------------------------------------------
-----------------------VDDILS-----------------------------------DVVTHVVS
EDCEAPSLWTWLKECGLRNLP-NMHVLDISWFTDSMREGRPVAVETRHLI----------------------
--Q--DT---LPT-------LPGC--STP--------TPVA---RVSQYACQRRTTT-ENN-NKILT-----
----DAFEVLA--------------------------------------ESYELNQLEGPCLAFRRAASVLK
SLP----WAVQCLGATQGLPCLGEHTKA------------LIEEILQYGHSFEVEKILSDERYQTLKLFTSV
---------FGVGPKTAEKWYRRGLRSFSDI-----LAEPSIQLNRMQQSG--FLHYGDISRAVSKAEARAL
GNIIDEAVHA----ITPDGILALTGGF--------R-RGKEFGHDV----DFIVTTPEQG-K---EETLLPN
IIDRLK----------EQGILLYSDYQTSTFDISKLPSHKFEAMDHFAKCFLILRLEG-SL-V-DR--GLNS
T---------EG--DS-----RGWRAVRVDLVSPPMERYAYALL--GWTGSRQFERDLRRFARLEQHMLLDN
-HALYDKTK------------------------------------KEFLAA-----TT-ERD----------
-----------------------IF------------------------------AHLGL--------EY--
-----------IEP---------W---------------------------QRNA-----------------
--------------------------------------------
>Anarrhichthys_ocellatus/1-500
------------------------------------------------------------------------
-------------------------MFRSP-VAPRARKRSRP-AEAGVPRRQE-VKFE--------------
------------------------------------------------------------------------
------------DVRVYL---------------------VERKMGSSR------------------------
------------------------------------------------------RSFLTQ------------
------------------------------------------------------------------------
------------------------------------------------------------------------
------------------------------------------------------------------------
------------------------------------------------------------------------
------------------------------------------------------------------------
----------LATSKGFI------------------------------------------------------
-----------------------VEDVLS-----------------------------------EKVTHVVS
EASQAASLWKWLKECAPTNPP-DMHVLDISWFTDSMREGRPVAVETRHLI----------------------
--Q--DT---VLT-------SPEG--STP--------TPVA---AVSQYACQRRTSI-ENN-NKIFT-----
----DAFEVLA--------------------------------------ENYEFNELEGPCLAFRRAASVLK
SLP----WAVRRLGETQDLPCLGEHAKA------------VMEDVLECGRSFDVEKLLSDERYQTLKLFTSV
---------FGVGPKTADKWYRRGLRSFSDA-----LADRSVHLNRMQQTG--FLHYGDISRAVSKAEARSL
RTIIDGAACA----ITPSAVLALTGGF--------R-RGKEFGHDV----DFIVTTTELG-M---EETLLLK
IVDGLK----------KKGILLYCDYQASTFDVANLPSQRFEAMDHFAKCFLILRLEG-RG-V-EG--GLHT
A---------EG--DV-----RGWRAVRVDLVSPPMDHYAFALL--GWTGSRQFERDLRRFARGKRGMLLDN
-HALYDKTK------------------------------------KEFLAA-----TT-EKD----------
-----------------------IF------------------------------AHLGL--------EY--
-----------IEP---------W---------------------------QRNA-----------------
--------------------------------------------
>Anas_platyrhynchos/1-515
------------------------------------------------------------------------
-----------------------MDRIRTP--ASQR-KRQKGMHSPKFSCSYE-IKFN--------------
------------------------------------------------------------------------
------------NFVIFI---------------------MQRKMGMTR------------------------
------------------------------------------------------RTFLME------------
------------------------------------------------------------------------
------------------------------------------------------------------------
------------------------------------------------------------------------
------------------------------------------------------------------------
------------------------------------------------------------------------
----------LARSKGFR------------------------------------------------------
-----------------------VESELS-----------------------------------DSVTHIVA
ENNSYLEVLDWLRGQAVGDSS-RFELLDISWLTACMEAGRPVDSEMKYRL--M---E--Q-ADRY-------
--P--TL---NTP-------ESEV---PL--------FTAS---KVSQYSCQRKTTL-NNC-NKKFT-----
----DAFEIMA--------------------------------------ENYEFKENEVFCLEFLRAASVLK
CLP----FPVTRMKDIQGLPCMGDQVRD------------VIEEIIEDGESSRAKDVLNDERYKSFKQFTSV
---------FGVGVKTSEKWFRMGLRTLEEV-----KADKTLKLSKMQRAG--FLYYEDLVSFVSKAEADAV
SLIVKNTVCT----FLPDALVTITGGF--------R-RGKKIGHDI----DFLITNPGPR-E---DDELLHK
VVDLWK----------KQGLLLYCDIIESTFVKEQIPSREVDAMDHFQKCFAILKLYT-PS-I-DN---SSY
N---TSKKCDMA--EV-----KDWKAIRVDLVITPFEQYAYALL--GWTGSRQFGRDLRRYATHERKMMLDN
-HALYDKRK------------------------------------LFMLHQ--VVVGTVPES----------
-----------------------KY------------------------------SYAEN--------SM--
-----------LEE---------Y---------------------------FRK------------------
--------------------------------------------
>Anguilla_anguilla/1-500
------------------------------------------------------------------------
-------------------------MLHAP-VCPLPRKRRRP-LALHPSGPHE-VRFQ--------------
------------------------------------------------------------------------
------------EVTVYL---------------------VERKMGFSR------------------------
------------------------------------------------------RSFLTS------------
------------------------------------------------------------------------
------------------------------------------------------------------------
------------------------------------------------------------------------
------------------------------------------------------------------------
------------------------------------------------------------------------
----------LARTKGFR------------------------------------------------------
-----------------------VADNLS-----------------------------------DEVTHVVA
EKNSGEELWAWLRERGLRDLT-NLLVLDITWFTESMAAGWPVTVESRHCI----------------------
-QE--KH---PLV-------KPCL---PT--------APLW---TVSQYACQRRTTM-ENH-NKIFT-----
----DAFDILA--------------------------------------ENAEFCEMDGPCLAFMRAASVLK
SLP----GAVGHLADLRGVPCLGDQTRA------------VIEEILESGISSKVRDILSDDRYQTLKLFTSV
---------FGVGPKTAEKWYRKGFRTFPDI-----LTDQGVQLNRMQKAG--FLYYDDISKSMSKAEAEAV
GRMVEDTVRS----VVPDAIVALTGGF--------R-REKEFGHDA----DFLITTPQSG-K---EEGLLSR
VVDKLK----------YQDNLLFCEHQESTYDKGKLPCQRFEAMDHFQKCFLIVRLRD-EL-V-GG--EARR
G---------VG--HP-----RGWTAVRVDLVAPPVDCYAFALL--GWTGSRQFERDLRRFATRERKMLLDN
-HGLYDKTK------------------------------------KVYLTA-----ET-EED----------
-----------------------IF------------------------------ALLGL--------EF--
-----------IEP---------R---------------------------QRNA-----------------
--------------------------------------------
>Anolis_carolinensis/1-378
------------------------------------------------------------------------
------------------------------------------------------------------------
------------------------------------------------------------------------
------------------------------------------------------------------------
------------------------------------------------------------------------
------------------------------------------------------------------------
------------------------------------------------------------------------
------------------------------------------------------------------------
------------------------------------------------------------------------
------------------------------------------------------------------------
------------------------------------------------------------------------
------------------------------------------------------------------------
------------------------------------------------------------------------
-----------MH-------TKDT---SP--------LSTD---IVSQYACQRRTTL-NNY-NKKYT-----
----DAFEILA--------------------------------------ENYEMRENAGACLAFRRAASVLK
FLP----FAIVRSNDIEGLPWMGEQVKG------------IIEDILEEGQSPKVEAVLNNEKYRSFKLFTSV
---------FGVALKTSEKWFMMGLRNLEDV-----KLNQNLQLTRMQKAG--LQHYEDLISYVSKAEADST
SLMVKDTVWK----FSPSALVTLTGGF--------R-RGKKMGHDV----DFLITVPGSR-P---NEELLHL
VIDCWK----------KQGLLLYYDLIESTFEKSKLPSQRVDALDHFQKCFAILKLHK-ER-V-NQ---GTS
L---PPVASTVE--EI-----KDWKAIRVDLVVSPFEQHAFALL--GWTGSRQFERDLRRYATHEKKMMLDN
-HALYDKTK------------------------------------KIFLSA-----SS-EEE----------
-----------------------IF------------------------------AHLGL--------DY--
-----------LEP---------W---------------------------ERNA-----------------
--------------------------------------------
>Anoplopoma_fimbria/1-500
------------------------------------------------------------------------
-------------------------MFPAP-AVPRPRKRSRP-AEACVPRREE-VKFK--------------
------------------------------------------------------------------------
------------DVRVYL---------------------VERKMGRSR------------------------
------------------------------------------------------RSFLTQ------------
------------------------------------------------------------------------
------------------------------------------------------------------------
------------------------------------------------------------------------
------------------------------------------------------------------------
------------------------------------------------------------------------
----------LATSKGFI------------------------------------------------------
-----------------------VEDVLS-----------------------------------DKVTHVVS
EDSQAASLWKWLKDCAQTNLP-NVHVLDVSWFTDSMREGRPVAVETRHLI----------------------
--Q--DT---VPT-------SPEG--STP--------THSA---TVSPYACQRRTTI-ENK-NNILT-----
----DAFEVLA--------------------------------------ESYEFNEMEGPCLAFRRAASVLK
SLP----QAVRCLGETQDLPCLGEHTKA------------VMEEVLQCGHSFEVEKILSDERYQTLKLFTSV
---------FGVGPKTADKWYRRGLRSFSDI-----LADRDIHFNQMQQNG--FLHYGDISRAVSKAEARSL
SNIIDGTARA----ITPAAILALTGGF--------R-RGKEFGHDV----DFIVTTPELG-M---EESLLCK
IIAELK----------KKGILLYCDYQASTFDMAKLPSLRFEAMDHFAKCFLILRLDA-SG-V-EG--GLHS
A---------EG--DS-----RGWRAVRVDLVSPPMDRYAFALL--GWTGSRQFERDLRRFARGKQRMLLDN
-HALYDKTK------------------------------------NEFLAA-----TT-ERD----------
-----------------------IF------------------------------AHLGL--------EY--
-----------IEP---------W---------------------------QRNA-----------------
--------------------------------------------
>Anser_cygnoides/1-512
------------------------------------------------------------------------
-----------------------MDRIRTP--ASQR-KRQKGMHSPKFSCSYE-VKFN--------------
------------------------------------------------------------------------
------------NFVIFI---------------------MQRKMGMTR------------------------
------------------------------------------------------RTFLME------------
------------------------------------------------------------------------
------------------------------------------------------------------------
------------------------------------------------------------------------
------------------------------------------------------------------------
------------------------------------------------------------------------
----------LARSKGFR------------------------------------------------------
-----------------------VESELS-----------------------------------DSVTHIVA
ENNSYPEVLDWLRGQAVGDSS-RFELLDISWLTACMEAGRPVDSEMKYRL--M---E--Q-ADRY-------
--P--TL---NTP-------ESEV---PS--------FTAS---KVSQYSCQRKTTL-NNC-NKKFT-----
----DAFEIMA--------------------------------------ENYEFKENEIFCLEFLRAASVLK
SLP----FPVTRMREIQGLPCMGDQVRD------------VIEEIIEDGESSRAKDVLNDERYKSFKQFTSV
---------FGVGVKTSEKWFRMGLRTLEEV-----KADKTLKLSKMQRAG--FLYYEDLVSFVSKAEADAV
SLIVKNTVCT----FLPDALVTITGGF--------R-RGKKIGHDI----DFLITNPGPR-E---DDELLHK
VVDSWK----------KQGLLLYCDIIESTFVKEQIPSREVDAMDHFQKCFAILKLYK-PR-V-DN---SSY
N---TSKKIDMA--EV-----KDWKAIRVDLVITPFEQYAYALL--GWTGSRQFGRDLRRYATHERKMMLDN
-HALYDKRK------------------------------------RIFLKA-----GS-EEE----------
-----------------------IF------------------------------AHLGL--------DY--
-----------VEP---------W---------------------------ERNA-----------------
--------------------------------------------
>Antechinus_flavipes/1-517
------------------------------------------------------------------------
-----------------------MHRIRITDSDHEK-KRQKKMND-ISSKLYE-IKFH--------------
------------------------------------------------------------------------
------------EFVLFI---------------------LEKKMGATR------------------------
------------------------------------------------------RTFLMD------------
------------------------------------------------------------------------
------------------------------------------------------------------------
------------------------------------------------------------------------
------------------------------------------------------------------------
------------------------------------------------------------------------
----------LARKKGFR------------------------------------------------------
-----------------------VESELS-----------------------------------NSVTHIVA
ENNSGSDVLAWLEAHKLETTA-HFELLDVSWLIECMKVGKPVDTKGKYQL--VESSI----ASAN-------
--P--DP---NEG-------TLKI---QL--------PAVK---AISPYACQRRTTL-NNH-NQRFT-----
----DAFEILA--------------------------------------KNYEFRENHGPCLTFLRATSVLK
CLP----FAIVSMKDAEGLPWIGDEVKG------------VMEEIIEDGQSLEVQAVLNDERYQAFKLFTSV
---------FGVGLKTAEKWYRMGFRTLSKI-----RSDKSLKFTKMQKAG--FLYYEDLVSCVSKAEADAV
SLIVKEAVWT----FLPDALITITGGF--------R-RGKEFGHDV----DFLITSPGAE-K-EQVDQLLQK
VTNLWE----------KQGLLLYYDLMESTFEDLKLPSRKVDALDHFQKCFLILKLYC-QR--------GDR
SKWEGPEGSNGL--QT-----KSWKAIRVDLVVCPYDRYAYALL--GWSGSRQFERDLRRYATHEKKMMLDN
-HALYDKTK------------------------------------RTFLKA-----ES-EEE----------
-----------------------IF------------------------------SHLGL--------EY--
-----------IEP---------W---------------------------ERNA-----------------
--------------------------------------------
>Antrostomus_carolinensis/1-351
------------------------------------------------------------------------
------------------------------------------------------------------------
------------------------------------------------------------------------
------------------------------------------------------------------------
------------------------------------------------------------------------
------------------------------------------------------------------------
------------------------------------------------------------------------
------------------------------------------------------------------------
------------------------------------------------------------------------
------------------------------------------------------------------------
------------------------------------------------------------------------
------------------------------------------------------------------------
-----------------------------------------------------------E-QDQS-------
--P--PL---NTP-------ESEV---PS--------LIAS---KVSQYSCQRKTTL-NNY-NKKFT-----
----DAFEIMA--------------------------------------EYYEFKENEIFCLEFLRAASVLK
FLP----FPVTRMKDIQGLPCMGDRVRD------------VIEEIIEEGESSRAKEVLNDEWYKSFKQFTSV
---------FGVGVKTSEKWYRMGLRTLEEV-----KADKTLKLSKMQKAG--FLYYEDLVSCVSKSEADAV
SLIVKNTVCT----FLPDALVTITGGF--------R-RGKEIGHDI----DFLITNPGPR-E---DDELLHK
------------------GLLLYCDIIESTFIKEQLPSRKVDTMDNFQKCFAILKLYQ-PR-V-DN---SSY
H---TSKNFDMA--EV-----KDWKAIRVDLVITPFEQYAYALL--GWTGSRQFGRDLRRYATHERKMILDN
-HALYDRAK---------------------------------------------------------------
------------------------------------------------------------------------
------------------------------------------------------------------------
--------------------------------------------
>Aotus_nancymaae/1-510
------------------------------------------------------------------------
-----------------------MDPPRTSHLSPRK-KRPRQMGALMASSPQD-IKFQ--------------
------------------------------------------------------------------------
------------DLVVFI---------------------LEKKMGTSR------------------------
------------------------------------------------------RAFLTE------------
------------------------------------------------------------------------
------------------------------------------------------------------------
------------------------------------------------------------------------
------------------------------------------------------------------------
------------------------------------------------------------------------
----------LARRKGFR------------------------------------------------------
-----------------------VENELS-----------------------------------DSVTHIVA
ENNSGSDVLEWLQVQKIQASS-QPELLDVSWLIECIGAGKPVEMTGKHQL--V---V--G-RDYS-------
--D--ST---NPG-------PLKT---PP--------IAVQ---KISQYACQRRTTL-NNF-NQIFT-----
----DAFDILA--------------------------------------ENCEFRENEDSCLTFMRAASVLK
SLP----FTIISMKDTEGIPCLGSKVKG------------IIEEIIEDGESSEVKSVLNDERYQSFKLFTSV
---------FGVGLKTSEKWFRMGFRTLSKV-----RSEKSLTFTRMQRAG--FLYYEDLVSCVTRAEAEAV
SVLVKEAVWA----FLPDAFVTMTGGF--------R-RGKKMGHDV----DFLITSPGST-E-DEEQQLLQK
VMNLWE----------KKGLLLYYDLVESTFEKLRLPSRKVDALDHFQKCFLIFKLPR-QR-L-DS---DQP
S---------WQ--EG-----KTWKAIRVDLVMCPYERRAFALL--GWTGSRQFERDLRRYATHERKMILDN
-HALYDKTK------------------------------------RMFLKA-----ES-EEE----------
-----------------------IF------------------------------AHLGL--------DY--
-----------IEP---------W---------------------------ERNA-----------------
--------------------------------------------
>Apodemus_sylvaticus/1-519
------------------------------------------------------------------------
-----------------------MDSPQAVHLGPRK-KRPRQMGSSGGSMPHD-IRFR--------------
------------------------------------------------------------------------
------------DLVLFI---------------------LEKKMGTTR------------------------
------------------------------------------------------RAFLME------------
------------------------------------------------------------------------
------------------------------------------------------------------------
------------------------------------------------------------------------
------------------------------------------------------------------------
------------------------------------------------------------------------
----------LARRKGFR------------------------------------------------------
-----------------------VENELS-----------------------------------DSVTHIVA
ENNSASDVLEWLQLQNLRASS-ELQLLDISWLIDCMGAGKPVEMAGRHQL--V---V--R-RNSS-------
--L--SP---VSG-------SQSV---PV--------PAVQ---KISQYACQRRTTL-NNY-NQLFT-----
----DAFDILA--------------------------------------ENDEFRENEGSCVAFMRAASVLK
ALP----FPIISMKDTEGVPCLGDKVKS------------IIEGIIEDGESSEVKAVLNDERYKSFKLFTSV
---------FGVGLKTAEKWFRMGFRTLSKI-----KSDKSLKFTHMQKAG--FLYYEDLVSCVNRAEAEAV
SVLVKEAVVT----FLPDALVTMTGGF--------R-RGKMTGHDV----DFLITSPEAT-E-DEEQQLLHK
VTDFWR----------QQGLLLYCDLIESTFEKFKLPSRKVDALDHFQKCFLILKLHH-GR-V-RG---GEH
GRVRGGEQSSQQ--EG-----KGWKAIRVDLVMCPYECRAFALL--GWTGSRQFERDLRRYATHERKMMLDN
-HALYDKTK------------------------------------RVFLEA-----ES-EED----------
-----------------------IF------------------------------AHLGL--------DY--
-----------IEP---------Q---------------------------ERNA-----------------
--------------------------------------------
>Aptenodytes_forsteri/1-513
------------------------------------------------------------------------
-----------------------MDRIRAPAVFSQR-KRRKGMHSSNLSCSYE-IKFN--------------
------------------------------------------------------------------------
------------KCVIFI---------------------MQRKMGMTR------------------------
------------------------------------------------------RMFLME------------
------------------------------------------------------------------------
------------------------------------------------------------------------
------------------------------------------------------------------------
------------------------------------------------------------------------
------------------------------------------------------------------------
----------LARRKGFR------------------------------------------------------
-----------------------VESELS-----------------------------------DSVTHIVA
ENNSYLEVLDWLRGQAVGDSS-RFELLDISWFTACMEAGRPVDSEMKYRL--M------X-QGQS-------
--P--PL---NTP-------ESEV---AS--------FIAS---KVSQYSCQRKTTL-NNY-NTKFT-----
----DAFEIMA--------------------------------------ENYEFKESEIFCLEFLRAASVLK
CLP----FPVTRMKDIQGLPCMGDRVRD------------VIEEIIEEGESSRAKEVLNDERYKSFKQFTSV
---------FGVGVKTSEKWYRMGLRTLEDV-----KADKTLKLSKMQRAG--FLYYEDLVSCVSKAEADAV
SLIVKNTVCT----FLPDALVTITGGF--------R-RGKKIGHDI----DFLITNPGPR-E---DDELLHK
VVDLWK----------KQGLLLYCDMIESTFVKEQLPSRKVDAMDNFQKCFAILKLYQ-PR-V-DS---SSY
N---TSKNFDMA--EV-----KDWKAIRVDLVITPFEQYAYALL--GWTGSRQFGRDLRRYATHERKMILDN
-HALYDRRK------------------------------------RIFLKA-----GS-EEE----------
-----------------------IF------------------------------AHLGL--------DY--
-----------VEP---------W---------------------------ERNA-----------------
--------------------------------------------
>Apteryx_mantelli_mantelli/1-506
------------------------------------------------------------------------
-----------------------MDRIRAPAVFSQR-KRQKGLHSPNPPCSYE-IKFN--------------
------------------------------------------------------------------------
------------KFVIFI---------------------MQRKMGMTR------------------------
------------------------------------------------------RTFLME------------
------------------------------------------------------------------------
------------------------------------------------------------------------
------------------------------------------------------------------------
------------------------------------------------------------------------
------------------------------------------------------------------------
----------LARRKGFR------------------------------------------------------
-----------------------VESELS-----------------------------------DSVTHIVA
ENNSYPEVLDWLRGQAVGDSS-RFELLDISWFTACMEAGRPVDSEMKYRL--M---E--Q-QDQF-------
--P--AL---DTS-------ESEV---PS--------FTAS---KVSQYSCQRKTTL-NNF-NKKFT-----
----DAFEIMA--------------------------------------ENYEFKENEMFCLEFLRAASVLK
CLP----FPVVRMKDIQGLPCMGDQVRD------------IVEEIIEEGESSRAKDVLNDERYKSFKQFTSV
---------FGVGVKTSEKWYRMGLRTLEEV-----KAEKTLKLSKMQRVG--LLYYEDLVSCVSKAEADAV
GLIVKKTVRT----FLPDALITLTGGF--------R-RGKKIGHDI----DFLITNPGPR-E---DDDLLHK
------------------GLLLYCDIIESTFVKDQLPSRKVDAMDNFQKCFAILKLYQ-PR-V-DN---RSY
N---ASKEFDMA--EV-----KDWKAIRVDLVICPFEQYAYALL--GWTGSRQFGRDLRRFANHEKKMILDN
-HALYDKRK------------------------------------RIFLKA-----GS-EEE----------
-----------------------IF------------------------------AHLGL--------DY--
-----------VEP---------W---------------------------ERNA-----------------
--------------------------------------------
>Apteryx_rowi/1-514
------------------------------------------------------------------------
-----------------------MDRIRAPAVFSQR-KRQKGLHSPNPPCSYE-IKFN--------------
------------------------------------------------------------------------
------------KFVIFI---------------------MQRKMGMTR------------------------
------------------------------------------------------RTFLME------------
------------------------------------------------------------------------
------------------------------------------------------------------------
------------------------------------------------------------------------
------------------------------------------------------------------------
------------------------------------------------------------------------
----------LARRKGFR------------------------------------------------------
-----------------------VESELS-----------------------------------DSVTHIVA
ENNSYPEVLDWLRGQAVGDSS-RFELLDXSWFTACMEAGRPVDSEMKYRL--M---E--Q-QDQF-------
--P--AL---DTS-------ESEV---PS--------FTAS---KVSQYSCQRKTTL-NNF-NKKFT-----
----DAFEIMA--------------------------------------ENYEFKENEMFCLEFLRAASVLK
CLP----FPVVRMKDIQGLPCMGDQVRD------------IVEEIIEEGESSRAKDVLNDERYKSFKQFTSV
---------FGVGVKTSEKWYRMGLRTLEEV-----KAEKTLKLSKMQRVG--LLYYEDLVSCVSKAEADAV
GLIVKKTVRT----FLPDALITLTGGF--------R-RGKKIGHDI----DFLITNPGPR-E---DDDLLHK
VVDLWK----------KQGLLLYCDIIESTFVKDQLPSRKVDAMDNFQKCFAILKLYQ-PR-V-DN---RSY
N---ASKEFDMA--EV-----KDWKAIRVDLVICPFEQYAYALL--GWTGSRQFGRDLRRFANHEKKMILDN
-HALYDKRK------------------------------------RIFLKA-----GS-EEE----------
-----------------------IF------------------------------AHLGL--------DY--
-----------VEP---------W---------------------------ERNA-----------------
--------------------------------------------
>Apus_apus/1-512
------------------------------------------------------------------------
-----------------------MDRIRAPAVFFQR-KKQKGMNSPSLSCNYE-VKFK--------------
------------------------------------------------------------------------
------------TIVIFI---------------------MQRKMGMTR------------------------
------------------------------------------------------RTFLME------------
------------------------------------------------------------------------
------------------------------------------------------------------------
------------------------------------------------------------------------
------------------------------------------------------------------------
------------------------------------------------------------------------
----------LARRKGFR------------------------------------------------------
-----------------------VENELS-----------------------------------DSVTHIVA
ENNSYLEVLDWLRGQAVSDSS-RFEVLDISWFTACMEAGRPVDSE-TYHL--M------E-QDRS-------
--A--PL---NTL-------ESEV---PS--------FIAS---NVSQYSCQRKTTL-NNL-NKKFT-----
----DAFEIMA--------------------------------------ENYEFKENEIFCLEFLRAASVLK
FLP----FPVTRMKDIQGLPCMGDRVRD------------VIEEIIEEGESSRAKEVLNDERYKSFKQFTSV
---------FGVGVKTSEKWYRMGLRTLEEI-----KADKTLKLSKMQKAG--FLYYEDLVSCVSKAEADAV
TLLVKNTVCT----FLPDALVTITGGF--------R-RGKTIGHDI----DFLITNPGPR-E---DDELLHK
VVDLWK----------KQGLLLYCDMIESTFVKEQLPSRRVDAMDNFQKCFAILKLYQ-PR-E-DD---SSY
N---TSKNFDFA--EV-----KDWKAIRVDLVITPFEQYAYALL--GWTGSRQFGRDLRRYATHEKKMILDN
-HALYDRRK------------------------------------RIFLKA-----GS-EEE----------
-----------------------IF------------------------------AHLGL--------DY--
-----------VEP---------W---------------------------ERNA-----------------
--------------------------------------------
>Aquila_chrysaetos_chrysaetos/1-513
------------------------------------------------------------------------
-----------------------MDRIRAPAVLSQR-KRQKGMRSPNLSCSYE-IKFN--------------
------------------------------------------------------------------------
------------KFVIFI---------------------MQRKMGMTR------------------------
------------------------------------------------------RTFLME------------
------------------------------------------------------------------------
------------------------------------------------------------------------
------------------------------------------------------------------------
------------------------------------------------------------------------
------------------------------------------------------------------------
----------LARRKGFR------------------------------------------------------
-----------------------VESELS-----------------------------------DSVTHIVA
ENNSYLEVLDWLRGQAVGDTS-RFELLDISWFTACMEAGRPVDSEMKYRL--M------E-QDQS-------
--P--PL---NTP-------ESEV---PS--------FIAS---KVSQYSCQRKTTL-NNY-NKKFT-----
----DALEIMA--------------------------------------ENYEFKENEIFCLEFLRAASVLK
CLP----FPVTRMKDIQGLPCMGDRVRD------------VIEEIIEEGESSRAKEVLNDERYKSFKLFTSV
---------FGVGVKTSEKWYRMGLRTLEEV-----KADKTLKLSKMQKAG--FLYYEDLVSCVSKAEADAV
SLIVKNTVCT----FLPDALVTITGGF--------R-RGKKIGHDI----DFLITNPGPK-E---DDELLHK
VVDLWK----------KQGLLLYCDIIESTFVKEQLPSRKVDAMDHFQKCFAILKLYQ-PG-V-DN---SSY
N---VSKKFDMA--EV-----KDWKAIRVDLVITPFEQYAYALL--GWTGSRQFGRDLRRYATHERKMILDN
-HSLYDRRK------------------------------------RIFLKA-----GS-EEE----------
-----------------------IF------------------------------AHLGL--------DY--
-----------IEP---------G---------------------------ERNA-----------------
--------------------------------------------
>Archocentrus_centrarchus/1-500
------------------------------------------------------------------------
-------------------------MFHSP-IVPHARKRSRP-AEASAPKREE-VKFE--------------
------------------------------------------------------------------------
------------DVRLYL---------------------VERKMGRSR------------------------
------------------------------------------------------RSFLTE------------
------------------------------------------------------------------------
------------------------------------------------------------------------
------------------------------------------------------------------------
------------------------------------------------------------------------
------------------------------------------------------------------------
----------LARSKGFI------------------------------------------------------
-----------------------VEDVLS-----------------------------------DAVTHVVS
EDSPASSVWAWLKGRHLKNLP-VMHVLDISWFTDSMREGKPVAVETRHLI----------------------
--Q--DT---LPA-------LPEG--TTP--------TPVS---TVSQYACQRRTTT-QNN-NQIFT-----
----DAFEVLA--------------------------------------ESHEFNEMEGPCLAFRRAASVLK
SLP----WPVQCLRATDDLPCLGEHSNF------------VIEEILQYGRSFEVEKILSDERYQTLKLFTSV
---------FGVGPKTAEKWYRRGLRSFSDV-----LAEPDIHLNRMQQSG--FLHYGDISRAVSKAEARAL
GNIIDEAVHA----ITPDAILALTGGF--------R-RGKEFGHDV----DFIVTTPQLG-K---EECLLTG
TIDRLK----------QQGILLYCDYQASTFDELKLPSHRFEAMDHFAKCFLILRLED-SQ-VEEG---LQS
A---------KE--DS-----RGWRAVRVDLVSPPVDRYAFALL--GWTGSRQFERDLRRFARMERRMLLDN
-HSLYDKTK------------------------------------KEFLAA-----TT-EKD----------
-----------------------IF------------------------------AHLGL--------EY--
-----------IEP---------W---------------------------QRNA-----------------
--------------------------------------------
>Artibeus_jamaicensis/1-509
------------------------------------------------------------------------
-----------------------MDSLRMAHVGPRK-KRPRQMGASMASPPHD-VRFR--------------
------------------------------------------------------------------------
------------DLVLFI---------------------LEKKMGTTR------------------------
------------------------------------------------------RAFLME------------
------------------------------------------------------------------------
------------------------------------------------------------------------
------------------------------------------------------------------------
------------------------------------------------------------------------
------------------------------------------------------------------------
----------LARRKGFR------------------------------------------------------
-----------------------VENELS-----------------------------------DSVTHIVA
ENNSGAEVLEWLQVQNVKASP-QLELVDVSWLTECMRAGKPVLMTGKHQL--V---V--G-RDLA-------
--S--SP---SPE-------LQET---PP--------LAV----KISTYACQRRTTL-NNC-NPRLT-----
----DAFDILA--------------------------------------ENYEFRENEDSCVIFMRAASVLK
SLP----FTIVSIKDTEGIPCLGEKEKS------------IIEEILEDGESSEVKAVLNDERYQSFKLFTSV
---------FGVGLKTSEKWFRMGFRTLSKI-----RSDKTLKFTQMQKAG--FLYYEDLVSCVTRAEAEAV
NVLVKEAVWA----FLPDAFVTMTGGF--------R-RGKKIGHDV----DFLITSPGCT-E-EEEERLLPK
VINLWE----------RKGLLLYCDLMDSTFEKLKLPSRKVDALDHFQKCFLILKLHH-QR-V-DG---GEF
S---------QQ--EG-----KTWKAIRVDLVMCPYERRAFALL--GWTGSRQFERDLRRYATHERKMILDN
-HALYDKTK------------------------------------RVFLEA-----ES-EED----------
-----------------------IF------------------------------AHLGL--------DY--
-----------IDP---------W---------------------------ERNA-----------------
--------------------------------------------
>Arvicanthis_niloticus/1-530
------------------------------------------------------------------------
-----------------------MDPLQAVHLSPRK-KRPRQMGAPGASTPHD-VRFG--------------
------------------------------------------------------------------------
------------DLVLFI---------------------LEKKMGTTR------------------------
------------------------------------------------------RAFLME------------
------------------------------------------------------------------------
------------------------------------------------------------------------
------------------------------------------------------------------------
------------------------------------------------------------------------
------------------------------------------------------------------------
----------LARRKGFR------------------------------------------------------
-----------------------VENELS-----------------------------------DSVTHIVA
ENNSGSDVLEWLQLQNIKASS-EFKLLDISWLVECMGAGKPVEMTGRHQL--V---V--R-RNSS-------
--L--SP---VPG-------SQNI---PA--------PAVH---KISQYACQRRTTL-NNY-NQVFT-----
----DAFDILA--------------------------------------ENDEFRENEGSCLVFMRAASVLK
SLP----FPIISVKDTEGIPCLGDKAKC------------VIEGIIEDGESSEAKAVLNDNRYKSFKLFTSV
---------FGVGLKTAEKWFRMGFKTLHEI-----KSDKSLRFTQMQKAG--FLYYEDLISRVNRAEAEAV
SVLVKEAVVT----FLPDALVTMTGGF--------R-RGKMTGHDV----DFLITSPEAT-E-EEEQQLLHK
VTDFWR----------QQGLILYCDIIESTFEKFKLPSRKVDALDHFQKCFLILKLHH-ER-V-HT---EKS
G---------QQ--EG-----KGWKAIRVDLVMCPYERRAFALL--GWTGSRQFERDLRRYATHERKMILDN
-HALYDKTK----------------GKTDTFSPLNGKVSKLQKALRVFLEA-----ES-EEE----------
-----------------------IF------------------------------AHLGL--------DY--
-----------IEP---------W---------------------------ERNA-----------------
--------------------------------------------
>Arvicola_amphibius/1-510
------------------------------------------------------------------------
-----------------------MDPLQAAHLGPRK-KRPRQTGTSVATTSHD-IRFQ--------------
------------------------------------------------------------------------
------------DLVLFI---------------------LEKRMGTTR------------------------
------------------------------------------------------RAFLME------------
------------------------------------------------------------------------
------------------------------------------------------------------------
------------------------------------------------------------------------
------------------------------------------------------------------------
------------------------------------------------------------------------
----------LARKKGFR------------------------------------------------------
-----------------------VESELS-----------------------------------DSVTHIVA
ENNSGSDVLEWLQLQNVQASS-ELELLDVSWLIECMGAGKPVEMTGKHQL--V---V--R-RDSS-------
--L--SH---APD-------SQNI---PP--------PTEQ---KISQYACQRKTTL-DNC-NRVFT-----
----DAFDILA--------------------------------------ENYELRENEGSCVTFMRASAVLK
SLP----FPIISMKDTEGIPCLGDKVKC------------IIEGIIEDGESSEVNAVLNDERYKSFKLFTSV
---------FGVGLKTAEKWFQMGFRTLSKI-----KSDKSLRFTRMQKAG--FLYYEDLVSCVNRAEAEAT
SVLVKEAVAA----FLPDALVTMTGGF--------R-RGKMTGHDV----DFLITSPGAT-E-EEEQQLLHK
VTDLWG----------QQGLLLYCDLIESTFEKFKLPSRKVDALDHFQKCFLILKLHH-QR-V-GS---GKS
S---------QQ--EG-----KDWKAIRVDLVMCPYDRRAFALL--GWTGSRQFERDLRRYASHERKMILDN
-HALYDKTK------------------------------------RVFLEA-----DS-EEE----------
-----------------------IF------------------------------AHLGL--------DY--
-----------IEP---------W---------------------------ERNA-----------------
--------------------------------------------
>Astatotilapia_calliptera/1-500
------------------------------------------------------------------------
-------------------------MFHTP-IVPRTRKRSRP-AEASAPRRER-VKFE--------------
------------------------------------------------------------------------
------------DVRLYL---------------------VERKMGRSR------------------------
------------------------------------------------------RSFLTE------------
------------------------------------------------------------------------
------------------------------------------------------------------------
------------------------------------------------------------------------
------------------------------------------------------------------------
------------------------------------------------------------------------
----------LARSKGFI------------------------------------------------------
-----------------------VEDVLS-----------------------------------DVVTHVVS
EDSQASSLWAWLKGGPVKNLP-VMHVLDISWFTDSMREGKPVAVETRHLI----------------------
--Q--DT---LAA-------SPEA--TTP--------TPVS---TVSQYACQRRTTT-KNN-NKIFT-----
----DAFEVLA--------------------------------------ESHELNDMEGPCLAFRRAASVLK
SLP----WTVQNLRVTEDLPCLGEHSMC------------VIEEILQHGHSFEVEKILSDERYQILKLFTSV
---------FGVGPKTAEKWYRRGLRSFSDV-----LAEPGIRLNRMQQSG--FLHYGDISRAVSKAEAQAL
GNIIDEAVRA----ITPDAILTLTGGF--------R-RGKDFGHDV----DFIVTTPQLG-K---EERLLTS
VIDRLK----------QQGILLYCEYQASTFDESKLPSHRFEAMDHFAKCFLILRLED-SQ-V-EG--GLQT
A---------EE--DR-----RGWRAVRVDLVSPPVDRYAFTLL--GWSGSRQFERDLRRFARMERRMLLDN
-HALYDKTK------------------------------------KEFLAA-----TT-EKD----------
-----------------------IF------------------------------AHLGL--------EY--
-----------IEP---------W---------------------------QRNA-----------------
--------------------------------------------
>Astyanax_mexicanus/1-499
------------------------------------------------------------------------
-------------------------MFQTALSTLLR-KRRRPESTPALPQQRK--KFG--------------
------------------------------------------------------------------------
------------EVMVYL---------------------VERRMGKSR------------------------
------------------------------------------------------RNFLTS------------
------------------------------------------------------------------------
------------------------------------------------------------------------
------------------------------------------------------------------------
------------------------------------------------------------------------
------------------------------------------------------------------------
----------LARSKGFC------------------------------------------------------
-----------------------VDNTLS-----------------------------------DKVTHIVA
EGMSANELWPWLEEQNLPQLD-KTNVLDITWFTESMRADRPVPVEEQHRI----------------------
--Q-------RPA-------LQLKTRLPD--------SPVP---TVSQYACQRRTTL-DNP-NKVLT-----
----DALEVLV--------------------------------------ENCEFNDSMGPCSGFRRAASVLK
SLT----TALSCLQDTAGLPCLGEESKT------------IIEEIIDCGSSSRVEDILSDERYQTLKLFTSV
---------FGVGPKTAEKWYRRGLRSLEQV-----YSDSSLHFNRMQTAG--FIYYEDISKPVTVAEARAV
GCIIEETASY----YSSGVSISLTGGF--------R-RGKQFGHDV----DFILTVPEPG-K---EDGLLPA
VIDTLR----------SQGILLYSDFQESTFDLNKLPSRRFEAMDHFQKCFLILKLRA-GL-V-EG---QQV
D---------PG--CR-----RDWRAVRVDLVAPPAERYAFCLL--GWSGSTQFERDLRRFARLERGMLLDN
-HALYDKTT------------------------------------NTFLQA-----KT-EED----------
-----------------------IF------------------------------AHLGL--------DY--
-----------IEP---------W---------------------------QRNA-----------------
--------------------------------------------
>Athene_cunicularia/1-513
------------------------------------------------------------------------
-----------------------MDRIKAPAVFSQR-KKQKRMHSPNLSCSYE-IKFN--------------
------------------------------------------------------------------------
------------KFVIFI---------------------MQRKMGKTR------------------------
------------------------------------------------------RTFLME------------
------------------------------------------------------------------------
------------------------------------------------------------------------
------------------------------------------------------------------------
------------------------------------------------------------------------
------------------------------------------------------------------------
----------LARRKGFR------------------------------------------------------
-----------------------VESELS-----------------------------------DSVTHIVA
ENSSYLEVLDWLRGQDVADSS-RFELLDISWFTACMEAERPVDSEMKYRL--M------E-QDQS-------
--P--PL---NTP-------EPEV---PS--------FIAS---KVSQYSCQRKTTL-NNY-NKKFT-----
----DAFEIMA--------------------------------------ENYEFKENEIFCLEFLRAASVLK
FLP----FPVTRMKDIQGLPCMGDRVRD------------VIEEIIEEGESSRAKEVSNDERYKSFKQFTSV
---------FGVGVKTSEKWYRMGLRTLEEV-----KADKTLKLSKMQKAG--FLYYEDLISCVSKAEADAV
SLIVKNTVCT----FLPDALVTITGGF--------R-RGKSTGHDI----DFLITNPGPE-E---DDELLHK
VVDLLK----------KQGLLLYCDIIESTFVKEQLPSRKVDAMDNFQKCFAILKLYQ-PR-V-NS---NSY
S---TSKNFDMA--EV-----KDWKAIRVDLVITPFEQYAYALL--GWTGSRQFGRDLRRYATHEKKMILDN
-HALYDRRE------------------------------------RIFLKA-----GS-EEE----------
-----------------------IF------------------------------THLGL--------DY--
-----------VEP---------W---------------------------ERNA-----------------
--------------------------------------------
>Austrofundulus_limnaeus/1-499
------------------------------------------------------------------------
-------------------------MLGAFSVAPRLKKRSKPAGEVDLSRREE-TKFR--------------
------------------------------------------------------------------------
------------NVRIFL---------------------VERKMGRSR------------------------
------------------------------------------------------RSFLSQ------------
------------------------------------------------------------------------
------------------------------------------------------------------------
------------------------------------------------------------------------
------------------------------------------------------------------------
------------------------------------------------------------------------
----------LARSKGFT------------------------------------------------------
-----------------------VEDLLS-----------------------------------DSVTHVVS
EDSRPSSLWPWLRESPLXDLS-RIKVLDISWFTDSMREGRPVPVETKHLI----------------------
--Q--XT-------------GAEV---PA--A-----PPAA---TVSQYACKRRTST-ENH-NKIFT-----
----DAFEVLA--------------------------------------ENYEFNEMEGPCLAFRRAASVLK
SLP----GSLQDLRTVQDLPCLGEHTKA------------VLEEILGCGRSFEVEKILSDERYQTLKLFTGV
---------FGVGPKTAEKWFRAGLRSFSQV-----LAEPSVHLNRMQQSG--FLHYGDMSRAVSRAEARAV
GSLLDELVHA----ITPDATLTLTGGF--------C-RGKEFGHDV----DFIVTTAQLG-R---EESLIPE
IIDRLK----------NQGVLLFCDYQASTFDPWKLPSHRFEAMDHFAKCFLILRLEG-SR-V-DG--GLHC
A---------EG--DS-----RTWRAVRVDLVSPPVDRLAFALL--GWTGSRQFERDLRRFARLERGMLLDN
-HSLFDKTQ------------------------------------KEFLTA-----TT-EKD----------
-----------------------IF------------------------------DHLGL--------DY--
-----------VEP---------W---------------------------QRNA-----------------
--------------------------------------------
>Aythya_fuligula/1-512
------------------------------------------------------------------------
-----------------------MDRIRTP--ASQR-KRQKGMHSPKFSCSYE-IKFN--------------
------------------------------------------------------------------------
------------NFVIFI---------------------MQRKMGMTR------------------------
------------------------------------------------------RTFLME------------
------------------------------------------------------------------------
------------------------------------------------------------------------
------------------------------------------------------------------------
------------------------------------------------------------------------
------------------------------------------------------------------------
----------LARSKGFR------------------------------------------------------
-----------------------VESELS-----------------------------------DSVTHIVA
ENNSYLEVLDWLRGQAVGDSS-RFELLDISWLTACMEAGRPVDSEMKYRL--T---E--Q-ADRY-------
--P--TL---NTP-------ESEV---PL--------FTAS---KVSQYSCQRKTTL-NNC-NKKFT-----
----DAFEIMA--------------------------------------ENYEFKENEIFCLEFLRAASVLK
CLP----FPVTRMKDIQGLPCMGDQVRD------------VIEEIIEDGESSRAKDVLNDERYKSFKQFTSV
---------FGVGVKTSEKWFRMGLRTLEEV-----KADKTLKLSKMQRAG--FLYYEDLVSFVSKAEADAV
SLIVKNTVCT----FLPDALVTITGGF--------R-RGKKIGHDI----DFLITNPGPR-E---DDELLHK
VVDLWK----------KQGLLLYCDIIESTFVKEQIPSREVDAMDHFQKCFAILKLYT-PS-T-DN---SSY
N---TSKECDMA--EV-----KDWKAIRVDLVITPFEQYAYALL--GWTGSRQFGRDLRRYATHERKMMLDN
-HALYDKRK------------------------------------RIFLKA-----GS-EEE----------
-----------------------IF------------------------------AHLGL--------DY--
-----------LEP---------W---------------------------ERNA-----------------
--------------------------------------------
>Balaenoptera_acutorostrata_scammoni/1-510
------------------------------------------------------------------------
-----------------------MDPLHVAPSGPRK-KRPRQVGASMASPSYD-IKFR--------------
------------------------------------------------------------------------
------------DLVLFI---------------------LEKKMGTTR------------------------
------------------------------------------------------RTFLME------------
------------------------------------------------------------------------
------------------------------------------------------------------------
------------------------------------------------------------------------
------------------------------------------------------------------------
------------------------------------------------------------------------
----------LARRKGFR------------------------------------------------------
-----------------------VENELS-----------------------------------DSVTHIVA
ENNSGSEVLDWLQVQNVRASS-QLELLDVSWLIESMGAGKPVEITGKHQL--V---V--R-TDYS-------
--A--TP---NPG-------FQKT---PP--------LAVK---KISQYACQRRTTL-NNW-NHIFT-----
----DAFEVLA--------------------------------------ENYEFKENEISCLEFMRAASVLK
SLP----FTIISMKDTEGIPCLGDKVKY------------VIEEIIEDGESSEVKAVLNDERYQSFKLFTSV
---------FGVGLKTSEKWFRMGFRSLSKI-----RSDKTLKFTRMQKAG--FLYYEDLVSRVTRAEAEAV
SVLVQEAVWA----FMPDAFVTMTGGF--------R-RCKKTGHDV----DFLITSPGST-E-DEEQQLLPK
VMNLWE----------RKGLLLYYDLVESTFEKFKVPSRQVDTLDHFQKCFLILKLHH-QR-V-DS---DTS
I---------QE--EG-----KTWKAIRVDLVMCPYEQHAFALL--GWTGSRQFERDLRRYATHDRKMILDN
-HALYDKTK------------------------------------RIFLKA-----ES-EEE----------
-----------------------IF------------------------------AHLGL--------DY--
-----------LEP---------W---------------------------ERNA-----------------
--------------------------------------------
>Balaenoptera_musculus/1-510
------------------------------------------------------------------------
-----------------------MDPLHVAPSGPRK-KRPRQVGASMASPSYD-IKFR--------------
------------------------------------------------------------------------
------------DLVLFI---------------------LEKKMGTTR------------------------
------------------------------------------------------RTFLME------------
------------------------------------------------------------------------
------------------------------------------------------------------------
------------------------------------------------------------------------
------------------------------------------------------------------------
------------------------------------------------------------------------
----------LARRKGFR------------------------------------------------------
-----------------------VENELS-----------------------------------DSVTHIVA
ENNSGSEVLDWLQVQNVRASS-QLELLDVSWLIESMGAGKPVEITGKHQL--V---V--R-TDYS-------
--A--TP---NPG-------FQKT---PP--------LAVK---KISQYACQRRTTL-NNW-NHIYT-----
----DAFEVLA--------------------------------------ENYEFKENEVSCLEFMRAASVLK
SLP----FTIISMKDTEGIPCLGDKVKY------------VIEEIIEDGESSEVKAVLNDERYQSFKLFTSV
---------FGVGLKTSEKWFRMGFRSLSKI-----RSDKTLKFTRMQKAG--FLYYEDLVSRVTRAEAEAV
SVLVKEAVWA----FMPDAFVTMTGGF--------R-RCKKTGHDV----DFLITSPGST-E-DEEQQLLPK
VMNLWE----------RKGLLLYYDLVESTFEKFKVPSRQVDTLDHFQKCFLILKLHH-QR-V-DS---DTS
I---------QE--EG-----KTWKAIRVDLVMCPYEQHAFALL--GWTGSRQFERDLRRYATHDRKMILDN
-HALYDKTK------------------------------------RIFLKA-----ES-EEE----------
-----------------------IF------------------------------AHLGL--------DY--
-----------LEP---------W---------------------------ERNA-----------------
--------------------------------------------
>Balearica_regulorum_gibbericeps/1-504
------------------------------------------------------------------------
-----------------------MDRIRAPAVFSQR-KRQKGTHSPNLSCSYE-IKFN--------------
------------------------------------------------------------------------
------------KFVIFI---------------------MQRKMGMTR------------------------
------------------------------------------------------RTFLME------------
------------------------------------------------------------------------
------------------------------------------------------------------------
------------------------------------------------------------------------
------------------------------------------------------------------------
------------------------------------------------------------------------
----------LARRKGFR------------------------------------------------------
-----------------------VENELS-----------------------------------DSVTHIVA
ENNSYLEVQDWLRGQAVGDSS-RFELLDISWFTACMEAGRPVDSELKYRL--M------E-QDQS-------
--P--PL---NAP-------ESEV---PS--------FIAS---KVSQYSCQRKTTL-NNY-NQKFT-----
----DAFEIMA--------------------------------------ENYEFKENEIFCLEFLRAASVLK
FLP----FPVTTMKDIQGLPCMGDRVRD------------VIEEIIEEGESSRAKEVLSDERYQSFKQFTSV
---------FGVGVKTSEKWYRMGLRTLEEV-----KADRTLKLSKMQKAG--FLYYEDLVSCVSKAEADAV
SLIVKNTVCR----FLPDALVTITGGF--------R-RGKEIGHDI----DFLITNPGPR-E---DDELLHK
------------------GLLLYCDMIESTFVKEQLPSRKVDAMDNFQKCFAILKLYQ-PR-V-DN---SSY
N---MSKKFHI---EV-----KDWKAIRVDLVITPFEQYAYALL--GWTGSRQFGRDLRRFANHERKMILDN
-HALYDRRK------------------------------------RIFLKA-----GS-EEE----------
-----------------------IF------------------------------AHLGL--------DY--
-----------VEP---------W---------------------------ERNA-----------------
--------------------------------------------
>Betta_splendens/1-502
------------------------------------------------------------------------
-------------------------MLRAPAVLGVR-KRPRP-AEAGGAGRQE-VKFG--------------
------------------------------------------------------------------------
------------DVRLYL---------------------VERKMGLSR------------------------
------------------------------------------------------RSFLTR------------
------------------------------------------------------------------------
------------------------------------------------------------------------
------------------------------------------------------------------------
------------------------------------------------------------------------
------------------------------------------------------------------------
----------LARSKGFI------------------------------------------------------
-----------------------VDEALS-----------------------------------DTVTHVVS
EDREASSLWTWLRQRALKDLP-GMHVLDISWFTDSMREGRPVAVETRHLI----------------------
--Q--DT---LPT-------PPGCSTPPP--------APAS---SISQYACQRRTTT-ENR-NRIFT-----
----DALEVLA--------------------------------------ESCEFNEMEGRCLAFRRAASVLK
SLP----AAVQRLEATRGLPCLGEHTRA------------VIEEILQCGHSFEVRKILSDERYQTLKLFTSV
---------FGVGPKTAEKWYRRGLRSFSDV-----LAEPGVRLNRMQQSG--FLHYGDISRAVSKAEARAL
GNIIDEAVRA----ITPDAQLALTGGF--------R-RGKEFGHDV----DFIVTTPEQG-R---EETILPQ
IIQRMK----------KQGILLYSDYQASTFDVSKLPSHRFEAMDHFAKCFLILRLEG-NQ-V-DA--GLNN
A---------EG--DS-----RSWRAVRVDLVAPPMDRYAFALL--GWTGSRQFERDLRRFARMERQMLLDN
-HALYHKTK------------------------------------KEFLAA-----TT-EKD----------
-----------------------IF------------------------------AHLGL--------EY--
-----------MEP---------W---------------------------QRNA-----------------
--------------------------------------------
>Bombina_bombina/1-507
------------------------------------------------------------------------
-----------------------MDLIKGPAIVPKR-KKTKHLQISSSVFNYE-IKFK--------------
------------------------------------------------------------------------
------------EVVLFI---------------------VERKMGTSR------------------------
------------------------------------------------------RNFLME------------
------------------------------------------------------------------------
------------------------------------------------------------------------
------------------------------------------------------------------------
------------------------------------------------------------------------
------------------------------------------------------------------------
----------LARKRGFG------------------------------------------------------
-----------------------IENELR-----------------------------------DSVTHVVA
ENNTALEMLEWLQVNNMGNNT-KFNLLDITWFTESMGAGFPVEIQRRHQL--K------VQQDCS-------
--A--SF---NTT--------------VS--------SSCV---QVSQYACQRRTAL-QDI-NRIFT-----
----DAFDILA--------------------------------------ENYEFCQNKGPCLAFLRASSVVK
SLT----FSITAMRDLNGLPFLGDEMKA------------IIEEILEDGKSSRVLDIMNEERFKSFKLFTSV
---------FGVGLKTSEKWYRMGLRTLEEI-----KMREDIKLTKMQKYG--LLYYEDIASSVSRAEATAI
DKLVKDIVWK----LVPDATVTLTGGF--------R-RGKKIGHDV----DLLITCPRKG-K---EKNILHN
TVRILE----------NQDLLLFCDIIESTFDETKLPSRHIDALDHFQKCFTILKLQN-MN-R-SLRNSNES
S---------EN--VIR-----SWKAIRVDMVVVPYEQFAYALL--GWTGSRQFERDLRRYATHEKKMMLDN
-HGLYDKTK------------------------------------NVFLKA-----KT-EED----------
-----------------------IF------------------------------MHLGL--------DY--
-----------LEP---------W---------------------------ERNA-----------------
--------------------------------------------
>Bos_indicus/1-509
------------------------------------------------------------------------
-----------------------MDPLCTASSGPRK-KRPRQVGASMASPPHD-IKFQ--------------
------------------------------------------------------------------------
------------NLVLFI---------------------LEKKMGTTR------------------------
------------------------------------------------------RNFLME------------
------------------------------------------------------------------------
------------------------------------------------------------------------
------------------------------------------------------------------------
------------------------------------------------------------------------
------------------------------------------------------------------------
----------LARRKGFR------------------------------------------------------
-----------------------VENELS-----------------------------------DSVTHIVA
ENNSGSEVLEWLQVQNIRASS-QLELLDVSWLIESMGAGKPVEITGKHQL--------VVRTDYS-------
--A--TP---NPG-------FQKT---PP--------LAVK---KISQYACQRKTTL-NNY-NHIFT-----
----DAFEILA--------------------------------------ENSEFKENEVSYVTFMRAASVLK
SLP----FTIISMKDTEGIPCLGDKVKC------------IIEEIIEDGESSEVKAVLNDERYQSFKLFTSV
---------FGVGLKTSEKWFRMGFRSLSKI-----MSDKTLKFTKMQKAG--FLYYEDLVSCVTRAEAEAV
GVLVKEAVWA----FLPDAFVTMTGGF--------R-RGKKIGHDV----DFLITSPGSA-E--DEEQLLPK
VINLWE----------KKGLLLYYDLVESTFEKFKLPSRQVDTLDHFQKCFLILKLHH-QR-V-DS---SKX
N---------QQ--EG-----KTWKAIRVDLVMCPYENRAFALL--GWTGSRQFERDIRRYATHERKMMLDN
-HALYDKTK------------------------------------RVFLKA-----ES-EEE----------
-----------------------IF------------------------------AHLGL--------DY--
-----------IEP---------W---------------------------ERNA-----------------
--------------------------------------------
>Bos_mutus/1-509
------------------------------------------------------------------------
-----------------------MDPLCTASSGPRK-KRPRQVGASMASPPHD-IKFQ--------------
------------------------------------------------------------------------
------------NLALFI---------------------LEKKMGTTR------------------------
------------------------------------------------------RNFLME------------
------------------------------------------------------------------------
------------------------------------------------------------------------
------------------------------------------------------------------------
------------------------------------------------------------------------
------------------------------------------------------------------------
----------LARRKGFR------------------------------------------------------
-----------------------VENELS-----------------------------------DSVTHIVA
ENNSGSEVLEWLQVQNIRASS-QLELLDVSWLIESMGAGKPVEITGKHQL--------VVRTDYS-------
--A--TP---NPG-------FQKT---PP--------LAVK---KISQYACQRKTTL-NNQ-NHIFT-----
----DAFEILA--------------------------------------ENSEFKENEVSYVTFMRAASVLK
SLP----FTIISMKDTEGIPCLGDKVKC------------IIEEIIEDGESSEVKAVLNDEQYQSFKLFTSV
---------FGVGLKTSEKWFRMGFRSLSKI-----MSDKTLKFTKMQKAG--FLYYEDLVSCVTRAEAEAV
GVLVKEAVWA----FLPDAFVTMTGGF--------R-RGKKIGHDV----DFLITSPGSA-E--DEEQLLPK
VINLWE----------KKGLLLYYDLVESTFEKFKLPSRQVDTLDHFQKCFLILKLHH-QR-V-DS---SKS
N---------QQ--EG-----KTWKAIRVDLVMCPYENRAFALL--GWTGSRQFERDIRRYATHERKMMLDN
-HALYDKTK------------------------------------RVFLKA-----ES-EEE----------
-----------------------IF------------------------------AHLGL--------DY--
-----------IEP---------W---------------------------ERNA-----------------
--------------------------------------------
>Bos_taurus/1-520
------------------------------------------------------------------------
------------MAQQRQHQRLPMDPLCTASSGPRK-KRPRQVGASMASPPHD-IKFQ--------------
------------------------------------------------------------------------
------------NLVLFI---------------------LEKKMGTTR------------------------
------------------------------------------------------RNFLME------------
------------------------------------------------------------------------
------------------------------------------------------------------------
------------------------------------------------------------------------
------------------------------------------------------------------------
------------------------------------------------------------------------
----------LARRKGFR------------------------------------------------------
-----------------------VENELS-----------------------------------DSVTHIVA
ENNSGSEVLEWLQVQNIRASS-QLELLDVSWLIESMGAGKPVEITGKHQL--------VVRTDYS-------
--A--TP---NPG-------FQKT---PP--------LAVK---KISQYACQRKTTL-NNY-NHIFT-----
----DAFEILA--------------------------------------ENSEFKENEVSYVTFMRAASVLK
SLP----FTIISMKDTEGIPCLGDKVKC------------IIEEIIEDGESSEVKAVLNDERYQSFKLFTSV
---------FGVGLKTSEKWFRMGFRSLSKI-----MSDKTLKFTKMQKAG--FLYYEDLVSCVTRAEAEAV
GVLVKEAVWA----FLPDAFVTMTGGF--------R-RGKKIGHDV----DFLITSPGSA-E--DEEQLLPK
VINLWE----------KKGLLLYYDLVESTFEKFKLPSRQVDTLDHFQKCFLILKLHH-QR-V-DS---SKS
N---------QQ--EG-----KTWKAIRVDLVMCPYENRAFALL--GWTGSRQFERDIRRYATHERKMMLDN
-HALYDKTK------------------------------------RVFLKA-----ES-EEE----------
-----------------------IF------------------------------AHLGL--------DY--
-----------IEP---------W---------------------------ERNA-----------------
--------------------------------------------
>Brienomyrus_brachyistius/1-499
------------------------------------------------------------------------
-------------------------MIHTPIQLQVK-KRKRQ-TEQSLQVQHE-VKFR--------------
------------------------------------------------------------------------
------------DMTIYL---------------------VERKMGSSR------------------------
------------------------------------------------------RTFLTN------------
------------------------------------------------------------------------
------------------------------------------------------------------------
------------------------------------------------------------------------
------------------------------------------------------------------------
------------------------------------------------------------------------
----------LARKKGFY------------------------------------------------------
-----------------------VQYDLS-----------------------------------NEVTHVVA
EDNEAQELRAWLLDHGLKDKA-SVQLLDITWFTESMAAGRPVVVESRHRI----------------------
--Q--GN---KDQ-------EINC---LQ--------RSSQ---KVSQYACQRRTTI-INC-NKTFT-----
----DAFEVLA--------------------------------------EHAEFNENAGRCLAFMRATSVLK
SLS----GAVGCFGDLEGLPCLGDQTKA------------VIEDILETGRSFKVQEILNDEKFQVLKLFTSV
---------FGIGPKTSEKWYRKGLRTFEEV-----HADNSITLNKRQEAG--FRYYDDILKGISKAEAEAL
AGIIEEAVHM----IVPDATVTLTGGF--------R-RGKEFGHDV----DFILTTPESG-E---EEGLLVG
VIKKLR----------IKGLLLYHELHPATFDVTKLPSRKFEAMDHYPKCFLILKLWS-KL-L-DDSAQADG
A-------------SQ-----RDWRAVRVDLVAPPISHFAFALL--GWTGSRQFERDMRRFAQHERKMLLDN
-HALYDKTK------------------------------------QIFLLA-----KT-EED----------
-----------------------IF------------------------------AHLGL--------EY--
-----------IEP---------W---------------------------ERNA-----------------
--------------------------------------------
>Bubalus_bubalis/1-528
------------------------------------------------------------------------
----MFLASVGAPESQRQHQRLPMDPLCTASSGPRK-KRPKQVGASMASPPHD-IKFQ--------------
------------------------------------------------------------------------
------------NLVLFI---------------------LEKKMGTTR------------------------
------------------------------------------------------RNFLME------------
------------------------------------------------------------------------
------------------------------------------------------------------------
------------------------------------------------------------------------
------------------------------------------------------------------------
------------------------------------------------------------------------
----------LARRKGFR------------------------------------------------------
-----------------------VENELS-----------------------------------DSVTHIVA
ENNSGSEVLKWLQVQNIRASS-ELELLDVSWLIESMGAGKPVEITGKHQL--------VVKTDYS-------
--A--TP---NAG-------FQKT---PP--------LAVK---KISQYACQRKTTL-NNY-NHIFT-----
----DAFEILA--------------------------------------ENSEFKENEVSYVTFMRAASVLK
SLP----FTIISMKDTQGIPCLGDKVKC------------VIEEIIEDGESSEVKAVLNDERYQSFKLFTSV
---------FGVGLKTSEKWFRMGFRSLSKI-----TSDKTLKFTKMQKAG--FLYYEDLVSCVTRAEAEAV
GVLVKEAVWA----FLPDAFITMTGGF--------R-RGKKIGHDV----DFLITSPGSA-E--DEEQLLPK
VINLWE----------KKGLLLYYDLVESTFEKFKLPSRQVDTLDHFQKCFLILKLHH-QR-V-DS---GRS
N---------QQ--EG-----KTWKAIRVDLVMCPYENRAFALL--GWTGSRQFERDIRRYATHERKMMLDN
-HALYDKTK------------------------------------RVFLKA-----ES-EEE----------
-----------------------IF------------------------------AHLGL--------DY--
-----------IEP---------W---------------------------ERNA-----------------
--------------------------------------------
>Buceros_rhinoceros_silvestris/1-505
------------------------------------------------------------------------
-----------------------MDRIRAPAISSQR-KRQKTMHSPNLSCSYE-IKFS--------------
------------------------------------------------------------------------
------------KFVIFI---------------------MQRKMGMTR------------------------
------------------------------------------------------RTFLME------------
------------------------------------------------------------------------
------------------------------------------------------------------------
------------------------------------------------------------------------
------------------------------------------------------------------------
------------------------------------------------------------------------
----------LGRRKGFR------------------------------------------------------
-----------------------VESELS-----------------------------------DCVTHIVA
ENNSYPEVLDWLRGQAVGDSS-RFELLDISWFTACMEAGRPVDSETKYRL--V------E-QDQP-------
--L--PL---NTS-------ESEV---PS--------FIAS---KVSQYSCQRKTTL-NNY-NMKFT-----
----DAFEIMA--------------------------------------ENYEYKESEILCLEFLRAASVLK
FLP----FPVTRMKDIQGLPCMGDRVRD------------VIEEIVEEGESSRAKEVLNDERYKSFKQFTSV
---------FGVGVKTSEKWYRKGLRTLEDV-----KADKTLKLSKMQKAG--FLYYEDLVSCVSKAEADAV
SLIVKNTVCT----FLPDALVTITGGF--------R-RGKKIGHDI----DFLITNPGPR-E---DDELLHK
------------------GLLLYCDIIESTFAKEQIPSRNIDAMDNYQKCFAILKLHQ-PR-A-DN---SSY
N---TSKKFDTA--EV-----KDWKAIRVDLVITPFEQYAYALL--GWTGSRQFGRDLRRYASHERKMMLDN
-HGLYDRRK------------------------------------RIFLKA-----GS-EEE----------
-----------------------IF------------------------------AHLGL--------DY--
-----------VEP---------W---------------------------ERNA-----------------
--------------------------------------------
>Budorcas_taxicolor/1-501
------------------------------------------------------------------------
-----------------------MDPLCTASSGPRK-KRPRQVGASMASPPHD-IKFQ--------------
------------------------------------------------------------------------
------------NLVLFI---------------------LEKKMGTTR------------------------
------------------------------------------------------RNFLME------------
------------------------------------------------------------------------
------------------------------------------------------------------------
------------------------------------------------------------------------
------------------------------------------------------------------------
------------------------------------------------------------------------
----------LARRKGFR------------------------------------------------------
-----------------------VENELS-----------------------------------DSVTHIVA
ENNSGSEVLEWLQVQNRRASS-QLELLDVSWLIESMGAGKPVEITGKHQL----------------------
-----VV---RTD-------YSAT---PN--------PGFQ---KISQYACQRKTTL-NNH-NHIFT-----
----DAFEILA--------------------------------------ENSEFKENEVSYVTFMRAASVLK
SLP----FTIISMRDTEGIPCLGDKVKC------------IIEEIIEDGESSEVKAVLNDERYQSFKLFTSV
---------FGVGLKTSEKWFRMGFRSLNKI-----MSDKTLKFTKMQKAG--FLYYEDLVSCVTRAEAEAV
GVLVKEAVWA----FLPDAFVTMTGGF--------R-RGKKIGHDV----DFLITSPGSA-E--DEEQLLPK
VINLWE----------KKGLLLYYDLVESTFEKFKLPSRQVDTLDHFQKCFLILKLHH-QR-V-DS---GKS
N---------QQ--EG-----KTWKAIRVDLVMCPYENHAFALL--GWTGSRQFERDIRRYATHERKMMLDN
-HALYDKTK------------------------------------RMFLKA-----ES-EEE----------
-----------------------IF------------------------------AHLGL--------DY--
-----------MEP---------W---------------------------ERNA-----------------
--------------------------------------------
>Bufo_bufo/1-512
------------------------------------------------------------------------
-----------------------MELVRTPLLVPIK-KKPKLLHISSSFYHYE-VKFK--------------
------------------------------------------------------------------------
------------GIVLYL---------------------LERKMGASR------------------------
------------------------------------------------------RNFLME------------
------------------------------------------------------------------------
------------------------------------------------------------------------
------------------------------------------------------------------------
------------------------------------------------------------------------
------------------------------------------------------------------------
----------LGRKRGFQ------------------------------------------------------
-----------------------IESELR-----------------------------------DSVTHIVA
ENNSGDDVLEWLQTTKLTKAN-PYQILDISWFTECMGAGYPINIECRHRL--Q------VQQDCS-------
--A--SF---NPP--------------LS--------SSCV---HVSPYACQRRTPL-QDI-NRIFT-----
----DALDTLA--------------------------------------ENYEFWENKGPLVAFRRASSVLK
SLQ----SPIVSIKDLRGLPLLGDEMKH------------IIEEILEEGKCWRVLEVVNSERYNAFKVFTSI
---------FGVGLKTAEKWHRMGFRTLEDI-----KTKKDLKLTRMQKHG--LLYYEDITSHVSKMEADAV
EHLVKNIICE----FVPDAIVTITGGF--------R-RGKDVGHDV----DLLITCPRRG-A---EKNILHN
TINVLK----------NQGRLLFYDIIESTFDDTKLPSRRVDALDHYQKSFIILKLLK-KE-V-KAQIPRDY
G---------WT--EPEDTYPRDWKAVRVDLVISPQEQYAFALL--GWTGSPQFERDLRRYASQEKKMMLDN
-HALFDKTK------------------------------------HIFMRA-----RT-EQD----------
-----------------------IF------------------------------DHLGL--------DY--
-----------VEP---------G---------------------------DRNA-----------------
--------------------------------------------
>Bufo_gargarizans/1-512
------------------------------------------------------------------------
-----------------------MELVRTPTLVPIK-KKPKLLQVSSSFYHYE-VKFK--------------
------------------------------------------------------------------------
------------GIVLYL---------------------LERKMGASR------------------------
------------------------------------------------------RNFLME------------
------------------------------------------------------------------------
------------------------------------------------------------------------
------------------------------------------------------------------------
------------------------------------------------------------------------
------------------------------------------------------------------------
----------LGRKRGFQ------------------------------------------------------
-----------------------IESELR-----------------------------------DSVTHIVA
ENNSGDEVLEWLQTTKLTKAN-LYQILDISWFTECMGAGYPIIIECRHRL--Q------VQQDCS-------
--A--SF---NPP--------------LS--------SSCV---HVSPYACQRQTPL-QDI-NRIFT-----
----DALDTLA--------------------------------------ENYEFLENKGPLVAFRRASSVLK
SLQ----SPIVSIKDLRGLPLLGDEMKH------------IIEEILEEGKCWRVLEVVNSERYKAFKVFTSI
---------FGVGLKTAEKWHRMGFRTLEDI-----KTKKDLKLTRMQKHG--LLYYEDITSHVSKMEADAV
EHLVKNIICE----FVPDAIVTITGGF--------R-RGKDVGHDV----DLLITCPRRG-A---EKNILHN
TINVLK----------NQGRLLFYDIIESTFDDTKLPSRRVDALDHYQKSFIILKLLK-KE-V-KAQIPEDD
G---------WT--EPEDTYPRDWKAVRVDLVISPQEQYAFALL--GWTGSPQFERDLRRYASQEKKMMLDN
-HALFDKTK------------------------------------HIFLRA-----RT-EQD----------
-----------------------IF------------------------------DHLGL--------DY--
-----------LEP---------G---------------------------DRNA-----------------
--------------------------------------------
>Calidris_pugnax/1-518
------------------------------------------------------------------------
-----------------------MDRTRASVVFSQR-KRQKEMHSPNLSCSYE-IKFS--------------
------------------------------------------------------------------------
------------NLVIFI---------------------MQRKMGMTR------------------------
------------------------------------------------------RTFLME------------
------------------------------------------------------------------------
------------------------------------------------------------------------
------------------------------------------------------------------------
------------------------------------------------------------------------
------------------------------------------------------------------------
----------LARRKGFR------------------------------------------------------
-----------------------VESELS-----------------------------------DSVTHIVA
ENNSYLEVLDWLRGQTVGDSS-RFELLDISWFTACMEAGRPVDSEIKYRL--M------V-RDSS----VAQ
YAD--SW---SPG-------KPKM---PS--------FVAS---EVPQYSCQRKTTL-NNY-NKKFT-----
----DAFEIMA--------------------------------------ENYEFKENEIFCLEFLRAASVLK
FLP----FPVTRMKDIQGLPCMGDRVRD------------VIEEIIEEGESSKAKEVLNDERYKSFKQFTSV
---------FGVGVKTAEKWYRMGLQTLEEI-----KADKTLKLSKMQKAG--FLYYEDLVSCVTKAEADAV
SLIVKSTVCT----FLPDALVTITGGF--------R-RGKKTGHDI----DFLITSPGPR-E---DYELLHK
VVDLWK----------KQGLLLYCDIIESTFVKEQLPSRNVDAMDHFQKCFAILKLYQ-PR-V-DN---SSY
N---MSKNFDMA--EV-----KDWKAIRVDLVITPFEQYAYALL--GWTGSRQFGRDLRRYATHERKMILDN
-HALYDRKK------------------------------------RIFLKA-----GS-EEE----------
-----------------------IF------------------------------AHLGL--------DY--
-----------VEP---------W---------------------------ERNA-----------------
--------------------------------------------
>Callithrix_jacchus/1-510
------------------------------------------------------------------------
-----------------------MDPPRTSHLSPRK-KRPRQTGALMASSPQD-IKFQ--------------
------------------------------------------------------------------------
------------DLVIFI---------------------LEKKMGTTR------------------------
------------------------------------------------------RAFLTE------------
------------------------------------------------------------------------
------------------------------------------------------------------------
------------------------------------------------------------------------
------------------------------------------------------------------------
------------------------------------------------------------------------
----------LARRKGFR------------------------------------------------------
-----------------------VENELS-----------------------------------NSVTHIVA
ENNSGSDVLEWLQVQKIQASS-RPELLDVSWLIECIGAGKPVEMTGKHQL--V---V--G-RDYS-------
--D--ST---NPG-------LLKT---PP--------IAVQ---KISQYACQRRTTL-NNF-NQIFT-----
----DAFDILA--------------------------------------ENCEFRENEDSCVTFMRAASVLK
SLP----FTIISMKDTEGIPCLGSKVKG------------IIEEIIEDGESSEVKAVLNDERYQSFKLFTSV
---------FGVGLKTSEKWFRMGFRTLSKV-----RSEKSLTFTRMQRAG--FLYYEDLVSCVTRAEAEAV
SVLVKEAVWA----FLPDAFITMTGGF--------R-RGKKMGHDV----DFLITSPGST-E-DEEQQLLQK
VMNLWE----------KKGLLLYYDLVESTFEKLRLPSRKVDALDHFQKCFLIFKLPR-QR-L-DS---DQP
S---------WQ--EG-----KTWKAIRVDLVMCPYERRAFALL--GWTGSRQFERDLRRYATHERKMILDN
-HALYDKTK------------------------------------RIFLKA-----ES-EEE----------
-----------------------IF------------------------------THLGL--------DY--
-----------IEP---------W---------------------------ERNA-----------------
--------------------------------------------
>Callorhinchus_milii/1-525
------------------------------------------------------------------------
--------------------MASTDRLGGTGILPKM--KRKKVADSCSHDEYK-IKFQ--------------
------------------------------------------------------------------------
------------GLNIFI---------------------VERKMGSTR------------------------
------------------------------------------------------RTFLMD------------
------------------------------------------------------------------------
------------------------------------------------------------------------
------------------------------------------------------------------------
------------------------------------------------------------------------
------------------------------------------------------------------------
----------LARKKGFR------------------------------------------------------
-----------------------VNDKLS-----------------------------------DAVTHIVA
ENNSWNEIWDWLQIHKLSNTN-TLEMLDISWFTDSMGAGKPVDIQERHRL----------------------
--Q--TQ---TTC-------PEQS---DP--------VPVSKVAAISQYACQRRTTL-NNK-NKIFT-----
----DALEILA--------------------------------------ENCEFNENERSYVVFARATSVLK
SLP----YAISSMTMLEGLPNMEVQPRA------------IIEEILEDGKSSTVESLLCDERYKATKLFTSI
---------FGVGLKTADRWYRLGFRTLEEV-----QAAKDLKFTKMQKAG--LMYCEDISSFVNKAEAHAV
GQIIEKFVHK----CVPNATVTLTGGF--------RGEGKEIGHDV----DFLITCPEEG-K---EEGILHK
AVSRMN----------NQGLLLYYDIIESTMEKNKIPSKQYDVMDKFQKCFMILKLNN-TL-VQNSDLNLHS
ESGIKLAYETAE--PERQIESKDWKAIRVDLVIVPIQQYAYALL--GWSGSRHFERDLRRFSYHEKRMNLDN
-HVLYDKTK------------------------------------KVFLTA-----KT-EEE----------
-----------------------IF------------------------------AHLGL--------EY--
-----------IEP---------W---------------------------ERNA-----------------
--------------------------------------------
>Callorhinus_ursinus/1-509
------------------------------------------------------------------------
-----------------------MDPLQMVHSGPRK-KRPRQTGASMVSPPHD-IKFQ--------------
------------------------------------------------------------------------
------------DLVLYI---------------------LEKKMGTTR------------------------
------------------------------------------------------RAFLME------------
------------------------------------------------------------------------
------------------------------------------------------------------------
------------------------------------------------------------------------
------------------------------------------------------------------------
------------------------------------------------------------------------
----------LARRKGFR------------------------------------------------------
-----------------------VENELS-----------------------------------DSITHIVA
ENNSGSEVLEWLQVQNMKASS-QLELLDVSWLIESMGAGRPVEMLGKHQL--------VR-RDNS-------
--A--SP---NPE-------FQKT---PP--------LAVK---KISQYACQRRTTL-NNC-NHIFT-----
----DAFEVLA--------------------------------------ENYEFRENEVFCLAFMRAASVLK
SLP----FTIISMKDTEGIPCLGDKEKC------------VIEEIIEDGESSEVKAVLNDERYQSFKLFTSV
---------FGVGLKTSEKWFRMGFRTLSKI-----KSDKTLKFTPMQKAG--FLYYEDLVSSVTRAEAEAV
GVLVKEAVWA----FLPDAFVTMTGGF--------R-RGKKIGHDV----DFLITSPGSR-D-EDEERLLPK
VMNLWE----------RKGLLLYCDFVESTFEKLKLPSRNVDALDHFQKCFLILKLHH-QR-V-DS---GKY
S---------QQ--EG-----KTWKAIRVDLVMCPYERRAFALL--GWTGSRQFERDLRRYATHERKMVLDN
-HALYDKTK------------------------------------KIFLKA-----ES-EEE----------
-----------------------IF------------------------------AHLGL--------DY--
-----------IEP---------W---------------------------ERNA-----------------
--------------------------------------------
>Calypte_anna/1-513
------------------------------------------------------------------------
-----------------------MDRIRAPAVFSQR-KRKKEMHSPNLSCNYE-IKFN--------------
------------------------------------------------------------------------
------------KLVIFI---------------------MQRKMGVTR------------------------
------------------------------------------------------RTFLMD------------
------------------------------------------------------------------------
------------------------------------------------------------------------
------------------------------------------------------------------------
------------------------------------------------------------------------
------------------------------------------------------------------------
----------LARRKGFR------------------------------------------------------
-----------------------VETELS-----------------------------------DSVTHIVA
ENSSYLEVLDWLRGQAVGDIS-RFELLDISWFTACMEAGRPVDSEMKYRL--M------E-RDGS-------
--P--SL---NTP-------ESEV---PS--------FIAS---NVSQYSCQRKTTL-NNH-NKKFT-----
----DAFEIMA--------------------------------------ENYEFKENEVFCLEFLRAASVLK
FLP----FPVTRMKDIQGLPCMGVQVRD------------LIEEIIEDGESSRARDVLNDERYKSFKQFTSV
---------FGVGVKTSEKWYRMGLRTLEEV-----KALKTLKLSKMQKAG--FLYYEDLVSCVSKAEADAV
SLIVKKAVCT----FRPDALVTITGGF--------R-RGKKIGHDI----DFLITSPGPR-E---DAELLHK
VVDLWK----------KQGLLLYCDIIESTFVKEQLPSRQVDAMDNFQKCFAILKLYQ-PR-A-EN---NSD
N---TSKNFDVA--EV-----KDWKAIRVDLVITPFEQYAYALV--GWTGSRQFGRDLRRYATHEKKMILDN
-HALYDRRK------------------------------------KVFLKA-----GS-EEE----------
-----------------------IF------------------------------AHLGL--------DY--
-----------VEP---------W---------------------------ERNA-----------------
--------------------------------------------
>Camarhynchus_parvulus/1-513
------------------------------------------------------------------------
-----------------------MDRFKAPAVISQR-KRQKGLHSPKLSCSYE-IKFS--------------
------------------------------------------------------------------------
------------NFVIFI---------------------MQRKMGVTR------------------------
------------------------------------------------------RMFLME------------
------------------------------------------------------------------------
------------------------------------------------------------------------
------------------------------------------------------------------------
------------------------------------------------------------------------
------------------------------------------------------------------------
----------LGRRKGFR------------------------------------------------------
-----------------------VESELS-----------------------------------DSVTHIVA
ENNSYLEVLDWLKAQAVGDSS-RFELLDISWFTACMEAGRPVDSEVKYRL--M------E-QSQS-------
--P--PL---NTP-------VLEM---PA--------FIAT---KVSQYSCQRKTTL-NNS-NKKFT-----
----DAFEVMA--------------------------------------ENYEFKENEIFCLEFLRAASLLK
SLP----FSVTRMKDIQGLPCMGDQVRD------------IIEEIIEEGESSRVKEVLNDERYKAFKQFTSV
---------FGVGVKTSEKWYRMGLRTVGEV-----KADKTLKLSKMQKAG--LLYYEDLVSCVSKAEADAV
SLIVKNTVCT----FLPDALVTITGGF--------R-RGKNIGHDI----DFLITNPGPR-E---DDELLHK
VIDLWK----------KQGLLLYCDIIESTFVKEQLPSRKVDAMDHFQKCFAILKLYQ-PR-V-DN---STC
N---TSEQLEMA--EV-----KDWKAIRVDLVITPFEQYSYALL--GWTGSRQFGRDLRRYAAHERKMILDN
-HGLYDRRK------------------------------------RIFLKA-----GS-EEE----------
-----------------------IF------------------------------AHLGL--------DY--
-----------VEP---------W---------------------------ERNA-----------------
--------------------------------------------
>Camelus_bactrianus/1-510
------------------------------------------------------------------------
-----------------------MDPQQMAPSGPRK-KRPRQVGASVASPPHD-IKFQ--------------
------------------------------------------------------------------------
------------DLVLFI---------------------LEKKMGTTR------------------------
------------------------------------------------------RTFLME------------
------------------------------------------------------------------------
------------------------------------------------------------------------
------------------------------------------------------------------------
------------------------------------------------------------------------
------------------------------------------------------------------------
----------LARRKGFR------------------------------------------------------
-----------------------VENELS-----------------------------------DSVTHIVA
ENNSGSEILEWLQVQNIKASS-QLELLDVSWLIESMEAGKPVEMTGKHQL--V---V--K-TDCS-------
--G--SH---NPS-------FQKT---PP--------LAVK---KISQYACQRRTTL-NNC-NHMFT-----
----DAFEVLA--------------------------------------ENYEFRENEIFSVTFLRAASVLK
SLP----FTIISMKDTEGIPCLENKVKC------------IIEEIIEDGESSEVKAVLNDERYQSFKLFTSV
---------FGVGLKTSEKWFRMGFRTLSKI-----RSDETLKFTRMQKAG--FLYYEDLVSCVTRAEAEAV
SVLVKEAVWA----FLPDAFVTMTGGF--------R-RGKQIGHDV----DFLITSPGTT-E-AEEEQLLPK
VINLWE----------RKELLLYCDLVESTFEKSKLPSRKVDALDHFQKCFLILKLHH-QL-V-DS---GLS
S---------RQ--EG-----KTWKAIRVDLVMCPYEHRAFALL--GWTGSRQFERDLRRYATHERKMILDN
-HALYDKTK------------------------------------RIFLKA-----ES-EEE----------
-----------------------IF------------------------------AHLGL--------DY--
-----------IEP---------W---------------------------ERNA-----------------
--------------------------------------------
>Camelus_dromedarius/1-510
------------------------------------------------------------------------
-----------------------MDPQQMAPSGPRK-KRPRQVGASVASPPHD-IKFQ--------------
------------------------------------------------------------------------
------------DLVLFI---------------------LEKKMGTTR------------------------
------------------------------------------------------RTFLME------------
------------------------------------------------------------------------
------------------------------------------------------------------------
------------------------------------------------------------------------
------------------------------------------------------------------------
------------------------------------------------------------------------
----------LARRKGFR------------------------------------------------------
-----------------------VENELS-----------------------------------DSVTHIVA
ENNSGSEILEWLQVQNIKASS-QLELLDVSWLIESMEAGKPVEMTGKHQL--V---V--K-TDCS-------
--G--SH---NPS-------FQKT---PP--------LAVK---KISQYACQRRTTL-NNC-NHMFT-----
----DAFEVLA--------------------------------------ENYEFRENEIFSVTFLRAASVLK
SLP----FTIISMKDTEGIPCLENKVKC------------IIEEIIEDGESSEVKAVLNDERYQSFKLFTSV
---------FGVGLKTSEKWFRMGFRTLSKI-----RSDETLKFTRMQKAG--FLYYEDLVSCVTRAEAEAV
SVLVKEAVWA----FLPDAFVTMTGGF--------R-RGKQIGHDV----DFLITSPGTT-E-AEEEQLLPK
VINLWE----------RKELLLYCDLVESTFEKSKLPSRKVDALDHFQKCFLILKLHH-QL-V-DS---GLS
S---------RE--EG-----KTWKAIRVDLVMCPYEHRAFALL--GWTGSRQFERDLRRYATHERKMILDN
-HALYDKTK------------------------------------RIFLKA-----ES-EEE----------
-----------------------IF------------------------------AHLGL--------DY--
-----------IEP---------W---------------------------ERNA-----------------
--------------------------------------------
>Canis_lupus_dingo/1-509
------------------------------------------------------------------------
-----------------------MDPLQMAHSGPRK-KRPRQMGAPMVSPPHN-IKFQ--------------
------------------------------------------------------------------------
------------DLVLYI---------------------LEKKMGTTR------------------------
------------------------------------------------------RAFLME------------
------------------------------------------------------------------------
------------------------------------------------------------------------
------------------------------------------------------------------------
------------------------------------------------------------------------
------------------------------------------------------------------------
----------LARRKGFR------------------------------------------------------
-----------------------VDNEFS-----------------------------------DSITHIVA
ENNSGSDVLEWLQVQNIKASS-QLELLDISWLIESMGAGKPVEMTGKHQL--------MR-RDYT-------
--A--SP---NPE-------LQKT---LP--------VAVK---KISQYACQRRTTL-NNY-NNVFT-----
----DAFEVLA--------------------------------------ENYEFRENEVFSLTFMRAASVLK
SLP----FTIISMKDTEGIPCLGDQVKC------------IIEEIIEDGESSEVKAVLNDERYQSFKLFTSV
---------FGVGLKTSEKWFRMGFRTLSKI-----KSDKSLKFTPMQKAG--FLYYEDLVSCVTRAEAEAV
GVLVKEAVGA----FLPDAFVTMTGGF--------R-RGKKMGHDV----DFLITSPGST-D-EDEEQLLPK
VINLWE----------RKGLLLYCDLVESTFEKLKLPSRKVDALDHFQKCFLILKLHH-QR-V-DG---GKC
S---------QQ--EG-----KTWKAIRVDLVMCPYERRAFALL--GWTGSRQFERDLRRYASHERKMILDN
-HALYDKTK------------------------------------KIFLKA-----ES-EEE----------
-----------------------IF------------------------------AHLGL--------DY--
-----------IEP---------W---------------------------ERNA-----------------
--------------------------------------------
>Capra_hircus/1-512
------------------------------------------------------------------------
------------MAQPEAASASPMDPLCTASSGPRK-KRPRQVGASMASPPHD-IKFQ--------------
------------------------------------------------------------------------
------------NLVLFI---------------------LEKKMGTTR------------------------
------------------------------------------------------RNFLME------------
------------------------------------------------------------------------
------------------------------------------------------------------------
------------------------------------------------------------------------
------------------------------------------------------------------------
------------------------------------------------------------------------
----------LARRKGFR------------------------------------------------------
-----------------------VENELS-----------------------------------DSVTHIVA
ENNSGSEVLEWLQVQNIRASS-QLELLDVSWLIESMGAGKPVEITGKHQL----------------------
-----VV---RTD-------YSAT---PN--------PGFQ---KISQYACQRKTTL-NNY-NHVFT-----
----DAFEILA--------------------------------------ENSEFKENEVSYVTFMRAASVLK
SLP----FTIISMRDTEGIPCLGDKVKC------------IIEEIIEDGESSEVKAVLNDERYQSFKLFTSV
---------FGVGLKTSEKWFRMGFRSLNKI-----MSDKTLKFTKMQKAG--FLYYEDLVSCVTRAEAEAV
GVLVKEAVWA----FLPDAFVTMTGGF--------R-RGKKIGHDV----DFLITSPGSA-E--DEEQLLPK
VINLWE----------KKGLLLYYDLVESTFEKFKLPSRQVDTLDHFQKCFLILKLHH-QR-V-DS---GKS
N---------QQ--EG-----KTWKAIRVDLVMCPYENHAFALL--GWTGSRQFERDIRRYATHERKMMLDN
-HALYDKTK------------------------------------RMFLKA-----ES-EEE----------
-----------------------IF------------------------------AHLGL--------DY--
-----------IEP---------W---------------------------ERNA-----------------
--------------------------------------------
>Carassius_gibelio/1-495
------------------------------------------------------------------------
---------------------------MFPKALPTR--KRRRTEVASVGGRDE-VKFR--------------
------------------------------------------------------------------------
------------DVTLFL---------------------VEKRMGKSR------------------------
------------------------------------------------------RNFLSN------------
------------------------------------------------------------------------
------------------------------------------------------------------------
------------------------------------------------------------------------
------------------------------------------------------------------------
------------------------------------------------------------------------
----------LARSKGFC------------------------------------------------------
-----------------------VDDALS-----------------------------------ADVTHVVS
EGNAAQELWSWLEEQGFREMQ-DKHVLHISWFTESMSAGRPVPPQIRHYI----------------------
--Q--NP---AVD-------QRSRTNPSA--------KTES---ALSPYACQRRTTM-DNH-NKIFT-----
----DALEVLA--------------------------------------ENLEFGGNQGPSLAFRRAASVLK
SLP----AALKHLQETQHLPCLGEHSRA------------VIEEIIEYGSSSRVEEILNDERYRTMKLFSSV
---------FGVGPKTSESWFCRGLRSFEQV-----LNEPSVRLNRMQTAG--FLFYEDISKPVSRTEASAL
KIIVEEAVIS----VNPSATVSITGGF--------R-RGKEFGHDV----DFIIKTPEAG-Q---EDAILTA
VIERFK----------SQNILLYSDFQESTFDLRQLPTHCFEAMDHYSKCFLIIKLKR-EQ---ET---DAR
A--------------G-----RDWRAVRVDLVAPPLERFAYALL--GWTGSTLFERDLRRFARLERGKLLDN
-HTLYDKAT------------------------------------NTFLPA-----NT-EED----------
-----------------------IF------------------------------AHLGL--------EY--
-----------IEP---------W---------------------------QRNA-----------------
--------------------------------------------
>Carcharodon_carcharias/1-520
------------------------------------------------------------------------
--------------------MSSAEKLGGMGIIPKR-KRQKVTEACSSQYKHE-VRFQ--------------
------------------------------------------------------------------------
------------DLILFI---------------------VERKMGSSR------------------------
------------------------------------------------------RTFLMD------------
------------------------------------------------------------------------
------------------------------------------------------------------------
------------------------------------------------------------------------
------------------------------------------------------------------------
------------------------------------------------------------------------
----------LARKKGFR------------------------------------------------------
-----------------------VDDVLS-----------------------------------DSVTHIVT
ENNSWNEIWDWIQNQKLSNAD-KLKVLNISWFTDSMAAGKPVDIEDRHRL----------------------
--Q--EQ---KVL-------QSNV-------------PPVV---TISQYACQRRSTL-DNR-NKIFT-----
----DALELLA--------------------------------------ENFEFNENDGAFVAFSRATALLK
SLP----YKISRMENLEGLPCFEDQTRT------------IIEEILEDGVCSKVESLLCDERYKARKVFTSV
---------FGVGLKTADKWYGQGFRTLEEV-----KAAKDLKFTKMQKAG--FLYYEDINSAVTRPEAEAV
GQIIENIVHY----YTPDAIVTLTGGF--------R-RGKEIGHDV----DFLISCLKEG-K---NEGLLHK
TVNKLN----------IQGLLLYCDFVEATLEKRKLPSKKYDVMDHFEKCFLILKLNK-AL-VNNRVLSVSS
ASAVRPTNEGAE--PEVKTKIKDWKAIRVDLVNVPAQQFAYALL--GWTGSRLFERDLRRYTNHEKNMLLDN
-HGLYDKNK------------------------------------RAFLKA-----KT-EEE----------
-----------------------IF------------------------------AHLDL--------EY--
-----------IEP---------W---------------------------ERNA-----------------
--------------------------------------------
>Caretta_caretta/1-497
------------------------------------------------------------------------
-----------------------------MGEGPSGQLDPRAVEGRQVHSRYS-XSLQ--------------
------------------------------------------------------------------------
---------------HYR---------------------PDPDIDYSG------------------------
-------------------------------------------------------LWASP------------
------------------------------------------------------------------------
------------------------------------------------------------------------
------------------------------------------------------------------------
------------------------------------------------------------------------
------------------------------------------------------------------------
------------------------------------------------------------------------
-----------------------HVQVAS-----------------------------------DSVTHIVA
ENNSCAEVLEWLRGHKVRDSS-RFELLDISWFTACMEAGKPVDSEKKHRL--------IVQQAYP-------
--A--TS---DTP-------ESEA---SS--------FVAG---RVSQYACQRRTTL-NNC-NKKFT-----
----DAFEILA--------------------------------------ENYEFRENEVPCLAFMRAASVLK
FLP----FTVVRMEDLKGLPCMGGEIRN------------VIEEIIEEGESSRAKDMLTDERYQSFKLFTSV
---------FGVGLKTSEKWYRMGFRTLEEV-----KADKTLKLSRMQKAG--FLYHEDLVSKVFKAEADAV
SLIVKDAVRT----FLPDALVTTTGGF--------R-RGKKIGHDV----DFLITCPGLR-Q---EEEVLHK
VIDLWK----------KQGLLLYYDLIESTLEQAKLPSRKVDAFDHFQKCFAILKLHQ-QR-V-DTSSCDTS
E-------------ESDKAEVKDWKAIRVDLVVSPFEQYAYALL--GWTGSRQFERDLRRYATHERKMMLDN
-HALYDKTK------------------------------------KIFLKA-----KS-EEE----------
-----------------------IF------------------------------AHLGL--------DY--
-----------LEP---------W---------------------------ERNA-----------------
--------------------------------------------
>Cariama_cristata/1-371
------------------------------------------------------------------------
----------------------------------PE-EKDLGV-----------------------------
------------------------------------------------------------------------
-----------------L---------------------VDEKLNMTQ------------------------
------------------------------------------------------QCAL--------------
------------------------------------------------------------------------
------------------------------------------------------------------------
------------------------------------------------------------------------
------------------------------------------------------------------------
------------------------------------------------------------------------
------------------------------------------------------------------------
------------------------------------------------------------------------
------------------------------------------------------------------------
-------------------------------------------------AAQK-------------------
----DAFEIIA--------------------------------------ENYEFKENEICCLEFLRAASVLK
FLP----FPVTRMKDIKGLPCMGDRVRD------------VIEEIIEEGESSRAKEVLNDERYKSFKQFTSV
---------FGVGVKTSEKWYRMGLRTLEEV-----KADKSLKLSKMQKAG--FLYYEDIVSCVSEAEADAV
SLIVKNTVCM----FLPEALVTITGGF--------R-RGKKIGHDI----DFLITNPGPR-E---DDELLRK
VVDLWK----------KQGLLLYCDIIESTFVKEQLPSRKVDAMDHFQKCFAILKLYQ-PR-V-DN---SSY
N---TSKKFDMA--EV-----KDWKAIRVDLVITPFEQYPYALL--GWTGSRQFGRDLRRYATHERKMILDN
-HALYDRKK------------------------------------RIFLKA-----GS-EEE----------
-----------------------IF------------------------------AHLGL--------DY--
-----------VEP---------W---------------------------ERNA-----------------
--------------------------------------------
>Carlito_syrichta/1-510
------------------------------------------------------------------------
-----------------------MDPPPGWLSGPRK-KKPRLTGALVASSPQD-VKFQ--------------
------------------------------------------------------------------------
------------DLVLFI---------------------LEKKMGTTR------------------------
------------------------------------------------------RAFLME------------
------------------------------------------------------------------------
------------------------------------------------------------------------
------------------------------------------------------------------------
------------------------------------------------------------------------
------------------------------------------------------------------------
----------LARRKGFR------------------------------------------------------
-----------------------VENELS-----------------------------------DSVTHIVA
ENNSGSDVLEWLQIQKIKASS-QLELLDVSWLIECMRAGKPVEMTGEHQL--V---V--S-RDCS-------
--A--CP---SSG-------PQKA---PP--------LAVQ---KISQYACQRRTTL-NNH-NQIFT-----
----DAFDILA--------------------------------------ENDEFRENEGPCLTFMRAASVLK
SLP----FTIISMKDIEGIPCLGDRVKS------------IIEEIIEDGESSAVKAVLNDERYKSFKLFTSV
---------FGVGLKTSEKWFRMGFRTLSNI-----RSDKSLTFTRMQRAG--FLYYEDLVSRVTRAEAEAV
GVLVKEAVWA----SLPDAFVTMTGGF--------R-RGKKTGHDV----DFLITSPGAT-E-EEEQQLLHK
VISLWE----------HKGLLLYYDLVESTFEKLKLPSRKVDALDHFQKCFLILKLHH-QR-V-DS---DQS
S---------WQ--EG-----KTWKAIRVDLVVCPYERRAFALL--GWTGSRQFERDLRRYATHERKMIIDN
-HALYDKTK------------------------------------RIFLEA-----ES-EEE----------
-----------------------IF------------------------------AHLGL--------DY--
-----------IEP---------W---------------------------ERNA-----------------
--------------------------------------------
>Catharus_ustulatus/1-513
------------------------------------------------------------------------
-----------------------MDRFKAPNANSLR-KRQKLLYSPKLSCSYE-IKFG--------------
------------------------------------------------------------------------
------------SFVIFI---------------------MERKMGMTR------------------------
------------------------------------------------------RTFLME------------
------------------------------------------------------------------------
------------------------------------------------------------------------
------------------------------------------------------------------------
------------------------------------------------------------------------
------------------------------------------------------------------------
----------LGRRKGFR------------------------------------------------------
-----------------------VESELS-----------------------------------DSVTHIVA
ENNSYLEVLDWLKGQAVADSS-RFELLDISWFTACMEAGRPVDSEMKYRL--M------E-QCQS-------
--P--PL---NTP-------ELEM---PA--------FIAT---KVSQYSCQRKTTL-NNY-NKKFT-----
----DAFEVMA--------------------------------------ENYEFKENEIFCLEFLRASSLLK
SLP----FSVTRMKDIQGLPCVGDQVRD------------LIEEIIEEGESSKVKEVLNDERYKAFKQFTSV
---------FGVGVKTSEKWYRMGLRTVEEV-----KADKTLKLSKMQKAG--FLYYEDLVSCVSKAEADAV
SLIVKNTVCS----FLPDALVTITGGF--------R-RGKNIGHDI----DFLITNPGPR-E---DDELLHK
VTDLWK----------KQGLLLYCDIIESTFVKEQLPSRQVDAMDHFQKCFAILKLYQ-PR-V-DN---STC
T---MSKKLGMA--EV-----KDWKAIRVDLVITPFEQYPYALL--GWTGSRQFGRDLRRYAAHERKMILDN
-HGLYDRRK------------------------------------RIFLKA-----GS-EEE----------
-----------------------IF------------------------------AHLGL--------DY--
-----------VEP---------W---------------------------ERNA-----------------
--------------------------------------------
>Cavia_porcellus/1-510
------------------------------------------------------------------------
-----------------------MDLLQAPHSGPRK-KRPRKAGALMVSGAHE-VRFG--------------
------------------------------------------------------------------------
------------DLVLFI---------------------LEKKMGSTR------------------------
------------------------------------------------------RAFLMD------------
------------------------------------------------------------------------
------------------------------------------------------------------------
------------------------------------------------------------------------
------------------------------------------------------------------------
------------------------------------------------------------------------
----------LARSKGFR------------------------------------------------------
-----------------------VEDELS-----------------------------------DAVTHLVA
ENNSGNDVLEWLQVQNIQASS-RLELLDVSWLIECMGAGKPVEMTRKHQL--V---V--R-RGSP-------
--A--SP---NPD-------AQKT---PS--------RSVQ---RISEYACQRRTTL-NNC-NYAFT-----
----NAFEILA--------------------------------------ENCEFKENEDSYVTYIRAASVLK
SLP----FTIISMKDTEGIPCLGDRVKC------------IIEEIIEDGESSEVNAVLNDERYKSFKLFTSV
---------FGVGLKTSEKWFRMGFRSLNKI-----KSDKSLKFTRMQKAG--FLYYEDLVSCVTRAEAEAV
STLVKEAVWA----FLPGAFISMTGGF--------R-RGKEIGHDV----DFLITSPEIT-E-DEEQQVLHK
VINLWE----------NKGLLLYSDLVESTFEKLKLPSRKVDALDHFQKCFLILKLHH-QR-E-DN---EKS
S---------QQ--EE-----KTWKAIRVDLVMCPYERRAFALL--GWTGSRQFERDLRRYATHERKMMLDN
-HALYDKTK------------------------------------RIFLKA-----ES-EEE----------
-----------------------IF------------------------------AHLGL--------DY--
-----------IEP---------W---------------------------ERNA-----------------
--------------------------------------------
>Cebus_imitator/1-509
------------------------------------------------------------------------
-----------------------MDPPRTSHLSPRK-KRPRQTGALMASSPQD-IKFQ--------------
------------------------------------------------------------------------
------------DLVVFI---------------------LEKKMGTTR------------------------
------------------------------------------------------RAFLTE------------
------------------------------------------------------------------------
------------------------------------------------------------------------
------------------------------------------------------------------------
------------------------------------------------------------------------
------------------------------------------------------------------------
----------LARRKGFR------------------------------------------------------
-----------------------VENELS-----------------------------------DSVTHIVA
ENNSGSDVLEWLQVQKIQASS-QPELLDVSWLIECIGAGKPVEMTGKHQL--------VVGRDYS-------
--D--ST---NPG-------PLKT---PP--------IAVQ---KISQYACQRRTTL-NNF-NQIFT-----
----DAFDILA--------------------------------------ENCEFRENEDSCLTFMRAASVLK
SLP----FTIISMKDTEGIPCLGSKVKG------------IIEEIIEDGESSEVKAVLNDERYQSFKLFTSV
---------FGVGLKTSEKWFRMGFRTLSKV-----RSEKSLKFTRMQRAG--FLYYEDLVSCVTRAEAEAV
SVLVKEAVWA----FLPDAFVTMTGGF--------R-RGKKMGHDV----DFLITSPGST-E--DEEQLLQK
VMNLWE----------KKGLVLYYDLVESTFEKLRLPSRKVDALDHFQKCFLIFKLPR-QR-L-DS---DQP
S---------WQ--EG-----KTWKAIRVDLVMCPYERRAFALL--GWTGSRQFERDLRRYATHERKMILDN
-HALYDKTK------------------------------------RIFLKA-----ET-EEE----------
-----------------------IF------------------------------AHLGL--------DY--
-----------IEP---------W---------------------------ERNA-----------------
--------------------------------------------
>Centrocercus_urophasianus/1-514
------------------------------------------------------------------------
-----------------------MERIRPPTIASQR-KRQKGMHSPKLSCNYE-IKFN--------------
------------------------------------------------------------------------
------------KLVIFI---------------------VQRKMGMTR------------------------
------------------------------------------------------RTFLME------------
------------------------------------------------------------------------
------------------------------------------------------------------------
------------------------------------------------------------------------
------------------------------------------------------------------------
------------------------------------------------------------------------
----------LARSKGFR------------------------------------------------------
-----------------------VESELS-----------------------------------DSVTHIVA
ENNSYPEVLDWLKGQAVGDSS-RFEILDVSWLTACMEMGRPVDLEMKYRL--V---E--Q-AEQY-------
--P--TL---KRP-------ESEV---SS--------FTAS---KVSQYSCQRKTTL-NNC-NKKFT-----
----DAFEIMA--------------------------------------ENYEFKENEIFCLEFLRAASVLK
SLP----FPVTSMKDIQGLPCMGDRVRD------------VIEEIIEEGESSRAKDVLNDERYKSFKQFTSV
---------FGVGVKTSEKWFRMGLRTVEEV-----KADKTLKLSKMQRAG--FLYYEDLVSCVSKAEADAV
SLIVKNTVCT----FLPDALVTITGGF--------R-RGKKIGHDI----DFLITSPGQR-E---DDELLHK
VVNLWK----------KRGLLLYCDIIESTFVKEQIPSKHVDAMDHFQKCFAILKLHQ-SR-V-DN---SSY
N---MSKKCDMA--EV-----KDWKAIRVDLVITPFEQYAYALL--GWTGSRQFGRDLRRYATHERKMMLDN
-HALYDKRK------------------------------------RVFLKA-----GS-EEE----------
-----------------------IF------------------------------AHLGL--------DY--
-----------VEP---------W---------------------------ERNA-----------------
--------------------------------------------
>Ceratotherium_simum_simum/1-509
------------------------------------------------------------------------
-----------------------MDPFQMAHSSPRK-KRPRQMSASMVSPPHD-IKFQ--------------
------------------------------------------------------------------------
------------DLVLFI---------------------LEKKMGTTR------------------------
------------------------------------------------------RAFLME------------
------------------------------------------------------------------------
------------------------------------------------------------------------
------------------------------------------------------------------------
------------------------------------------------------------------------
------------------------------------------------------------------------
----------LARRKGFR------------------------------------------------------
-----------------------VENELS-----------------------------------ESVTHIVA
ENNSGSEVLEWLQVQNIKASS-QLELLDVSWLIECMRAGKPVEMTEEHQL--------VVRRDDS-------
--A--SP---DPG-------PQKT---PP---------LVK---KISPYACQRRTTL-NNC-NHVFT-----
----DAFEVLA--------------------------------------ENYEFRENESFYLAFMRAASVLK
SLP----FTIISMKDIEGIPCLEDKARC------------VIEEIIEDGESSEVKTVLNDERYQSFKLFTSV
---------FGVGLKTSEKWFRMGFRTLSKI-----RSDKTLKFTKMQKAG--FLYYEDLVSCVTRAEAEAV
GVLVKEAIWA----FLPDAFITMTGGF--------R-RGKKIGHDV----DFLITSPGST-E-EEEQELLSK
VIKLWE----------RKELLLYYDLVESTFEKAKLPSRQVDALDHFQKCFLILKLHH-QR-V-ES---GKS
S---------QQ--EG-----KTWKAIRVDLVVCPYEHRAFALL--GWTGSRQFERDIRRYASHERKMILDN
-HNLYDKTK------------------------------------RIFLKA-----ES-EEE----------
-----------------------IF------------------------------AHLGL--------DY--
-----------IEP---------W---------------------------ERNA-----------------
--------------------------------------------
>Cercocebus_atys/1-510
------------------------------------------------------------------------
-----------------------MDPPQTSHLSPRK-KRPRQTGALMACSPQD-IKFQ--------------
------------------------------------------------------------------------
------------DLVVFI---------------------LEKKMGTTR------------------------
------------------------------------------------------RTFLME------------
------------------------------------------------------------------------
------------------------------------------------------------------------
------------------------------------------------------------------------
------------------------------------------------------------------------
------------------------------------------------------------------------
----------LARRKGFR------------------------------------------------------
-----------------------VENELS-----------------------------------DSVTHIVA
ENNSGSDVLEWLQVQKIQVSS-QPELLDVSWLIECIGAGKPVEMTGKHQL--V---V--R-RDYS-------
--D--ST---NPG-------PPKT---LP--------TAVQ---KISQYACQRRTTL-NNC-NQIFT-----
----DAFDILA--------------------------------------ENCEFRENEDSCVTFMRAASVLK
SLP----FTIISMKDTEGIPCLGSKVKC------------IIEEIIEDGESSEVKAVLNDERYQSFKLFTSV
---------FGVGLKTSEKWFRMGFRTLSKV-----RSDESLKFTRMQRAG--FLYYEDLVSCVTRAEAEAV
SVLVKEAVRA----FLPDAFVTMTGGF--------R-RGKKMGHDV----DFLITSPGST-E-DEEQQLLQK
VMNLWE----------KKGLVLYYDLVESTFEKLRLPSRKVDALDHFQKCFLIFKLPL-QR-V-DS---DQS
S---------WQ--EG-----KTWKAIRVDLVMCPYERRAFALL--GWTGSRQFERDLRRYATHERKMILDN
-HALYDKTK------------------------------------RIFLKA-----ES-EEE----------
-----------------------IF------------------------------AHLGL--------DY--
-----------IEP---------W---------------------------ERNA-----------------
--------------------------------------------
>Cervus_canadensis/1-509
------------------------------------------------------------------------
-----------------------MDPLCTASSGPRK-KRPRQVGASMASPPHD-IKFQ--------------
------------------------------------------------------------------------
------------NLVLFI---------------------LEKKMGTTR------------------------
------------------------------------------------------RNFLME------------
------------------------------------------------------------------------
------------------------------------------------------------------------
------------------------------------------------------------------------
------------------------------------------------------------------------
------------------------------------------------------------------------
----------LARRKGFR------------------------------------------------------
-----------------------VENEIS-----------------------------------ASVTHIVA
ENNSGSEVLEWLQVQNIRASS-QLELLDVSWLIESMGAGKPVEITGKHQL--------VVRTDYS-------
--A--TP---NPD-------FQKT---PP--------LAVK---KISQYACQRRTTL-NNY-NHIFT-----
----DAFEILA--------------------------------------ENSEFKENEDSYVTFMRAASVLK
SLP----FTIISMKDTEGIPCLGDKVKC------------IIEEIIEDGESSEVKAVLNDERYQSFKLFTSV
---------FGVGLKTSERWFRMGFRSLSKI-----MSDKTLTFTKMQKAG--FLYYEDLVSCVTRAEAEAV
GVLVKEAVWA----FLPDAFITMTGGF--------R-RGKKIGHDV----DFLITSPGSA-E--DEEQVLPK
VINLWE----------KKGLLLYYDLVESTFEKFKLPSKQVDTLDHFQKCFLIFKLHH-QR-V-DS---GKS
N---------QQ--EG-----KSWKAIRVDLVMCPYENRAFALL--GWTGSRQFERDIRRYATHERKMMLDN
-HALYDKTK------------------------------------RIFLKA-----ES-EEE----------
-----------------------IF------------------------------AHLGL--------DY--
-----------IEP---------W---------------------------ERNA-----------------
--------------------------------------------
>Cervus_elaphus/1-509
------------------------------------------------------------------------
-----------------------MDPLCTASSGPRK-KRPRQVGASMASPPHD-IKFQ--------------
------------------------------------------------------------------------
------------NLVLFI---------------------LEKKMGTTR------------------------
------------------------------------------------------RNFLME------------
------------------------------------------------------------------------
------------------------------------------------------------------------
------------------------------------------------------------------------
------------------------------------------------------------------------
------------------------------------------------------------------------
----------LARRKGFR------------------------------------------------------
-----------------------VENEIS-----------------------------------ASVTHIVA
ENNSGSEVLEWLQVQNIRASS-QLELLDVSWLIESMGAGKPVEITGKHQL--------VVRTDYS-------
--A--TP---NPD-------FQKT---PP--------LAVK---KISQYACQRRTTL-NNY-NHIFT-----
----DAFEILA--------------------------------------ENSEFKENEDSYVTFMRAASVLK
SLP----FTIISMKDTEGIPCLGDKVKC------------IIEEIIEDGESSEVKAVLNDERYQSFKLFTSV
---------FGVGLKTSERWFRMGFRSLSKI-----MSDKTLTFTKMQKAG--FLYYEDLVSCVTRAEAEAV
GVLVKEAVWA----FLPDAFITMTGGF--------R-RGKKIGHDV----DFLITSPGSA-E--DEEQVLPK
VINLWE----------KKGLLLYYDLVESTFEKFKLPSRQVDTLDHFQKCFLIFKLHH-QR-V-DS---GKS
N---------QQ--EG-----KTWKAIRVDLVMCPYENRAFALL--GWTGSRQFERDIRRYATHERKMMLDN
-HALYDKTK------------------------------------RMFLKA-----ES-EEE----------
-----------------------IF------------------------------AHLGL--------DY--
-----------IEP---------W---------------------------ERNA-----------------
--------------------------------------------
>Chaetura_pelagica/1-504
------------------------------------------------------------------------
-----------------------MDRIRAPAVFFQS-KKQKGTNSTNFSCNYE-VKFK--------------
------------------------------------------------------------------------
------------KIVIFI---------------------MQRKMGMTR------------------------
------------------------------------------------------RTFLME------------
------------------------------------------------------------------------
------------------------------------------------------------------------
------------------------------------------------------------------------
------------------------------------------------------------------------
------------------------------------------------------------------------
----------LARRKGFR------------------------------------------------------
-----------------------VENELS-----------------------------------DSVTHIVA
ENNSYLEVLDWLRGQAVSDSS-RFEVLDISWFTACMEAGRPVDSETYRLM----------EQDLP-------
--A--PL---NTP-------ESEV---PS--------FIAS---NVSQYSCQRKTTL-NNL-NKKFT-----
----DAFEIMA--------------------------------------ENYEFKENEIFCLEFLRAASVLK
FLP----FPVTRMKDIQGLPCMGDRVRD------------VIEEIIEEGESSRAKEVLNDERYKSFKQFTSV
---------FGVGVKTSEKWYRMGLRTLEEV-----KADKTLKLSKMQKAG--FLYYEDLVSCVSKAEADAV
TLLVKNTVCT----FLPDALVTITGGF--------R-RGKEIGHDI----DFLITNPGPK-E---DDELLH-
-----------------KGLLLYCDMIESTFVKEQLPSRKVDAMDNFQKCFAILKLYQ-PR---ED--NSSY
N---TLKNFDVA--EV-----KDWKAIRVDLVITPFEQYAYALL--GWTGSRQFGRDLRRYASHERKMILDN
-HALYDRRK------------------------------------RIFLKA-----GS-EEE----------
-----------------------IF------------------------------AHLGL--------DY--
-----------VEP---------W---------------------------ERNA-----------------
--------------------------------------------
>Chanos_chanos/1-500
------------------------------------------------------------------------
-------------------------MLQSPFLPPVR-KRRRP-EMTPARVQHE-VRFE--------------
------------------------------------------------------------------------
------------GVTLYL---------------------VERRMGSSR------------------------
------------------------------------------------------RNFLTH------------
------------------------------------------------------------------------
------------------------------------------------------------------------
------------------------------------------------------------------------
------------------------------------------------------------------------
------------------------------------------------------------------------
----------LARSKGFC------------------------------------------------------
-----------------------VHDILS-----------------------------------SEVTHIVA
EGNPAEELWSWLEEHHLRDMC-NLHVLDIRWFTESMQAGRPVAVETRHYI----------------------
--Q-------KPS-------SKLKTALPA--------TSKP---TVSQYACQRRTTL-DNQ-NKIFT-----
----DAFEVLA--------------------------------------ESNEFLDSRGQCLAFRRAASVLK
SLQ----FTLRSLDDIEGLPCLGEQIKS------------VIEEIFEFRTCSKVEEILRDEKYQTLKLFTSV
---------FGVGPKTAEKWYRKGLRTLKAV-----LAEPDIHLNKMQEAG--FLYYEDISKSVSKADAQAV
ETLIKDTISY----YSSDTKLFLTGGF--------R-RGKEHGHDV----DFILTTPEIG-K---EQALLLF
LIDKFK----------NLGILLYSDFQESTFDIQKLPSCKFEAMDHFPKCFLILKLKTGEQ-T-AG---VQQ
N---------QN--DS-----RDWKAIRVDLVAPPADRYAFAML--GWTGSTQFERDLRRYARKERRMLLDN
-HALYDKTK------------------------------------HAFLEA-----QT-EEE----------
-----------------------IF------------------------------DLLGL--------EY--
-----------IEP---------W---------------------------QRNA-----------------
--------------------------------------------
>Charadrius_vociferus/1-505
------------------------------------------------------------------------
-----------------------MDRIRAPVVSSQK-KRQKGMHSPSLSCGYE-IKFN--------------
------------------------------------------------------------------------
------------KFVIFI---------------------MQRKMGMTR------------------------
------------------------------------------------------RTFLME------------
------------------------------------------------------------------------
------------------------------------------------------------------------
------------------------------------------------------------------------
------------------------------------------------------------------------
------------------------------------------------------------------------
----------LARRKGFR------------------------------------------------------
-----------------------VESELS-----------------------------------DSVTHIVA
ENNSYLEVLDWLKGQAVGDSS-RFELLDISWFTACMEAGRPVDSEMKYRL--V------E-QDQS-------
--P--PL---NTP-------EPEV---PS--------FIAS---KVSQYSCQRKTTL-NNY-NKKFT-----
----DAFEIMA--------------------------------------ENYEFKENEIFCLEFLRAASVLK
FLP----FPVTRMKDIQGLPCMGDRVRD------------VIEEIIEEGESSRAKEVLNDERYKSFKQFTSV
---------FGVGVKTSEKWYRMGLRTLEEV-----KADKTLKLSKMQKAG--LLYYEDLVSCVSKAEADAV
SLIVKNTVCM----FLPDALVTITGGF--------R-RGKKMGHDI----DFLITNPGPR-E---DDELLHK
------------------GLLLYCDIIESTFVKQQLPSRKIDAMDNFQKCFAILKLYQ-PR-V-DS---ISY
T---TSKNFDTA--QV-----KDWKAIRVDLVITPFEQYAYALL--GWTGSRQFGRDLRRYATHERKMILDN
-HALYDRRK------------------------------------RIFLKA-----GS-EEE----------
-----------------------IF------------------------------AHLGL--------DY--
-----------VEP---------W---------------------------ERNA-----------------
--------------------------------------------
>Cheilinus_undulatus/1-497
------------------------------------------------------------------------
-------------------------MFLSP-VVPRVRKRSRA-AEVCVPRREE-VKFE--------------
------------------------------------------------------------------------
------------DVRLYL---------------------VERKMGRSR------------------------
------------------------------------------------------RSFLTQ------------
------------------------------------------------------------------------
------------------------------------------------------------------------
------------------------------------------------------------------------
------------------------------------------------------------------------
------------------------------------------------------------------------
----------LARSKGFI------------------------------------------------------
-----------------------VEDVLS-----------------------------------DVVTHVVS
EDVHTSSLWMWLKKCDLKNLS-DMNVLDISWFTDSMREGRPAAVENRHLI----------------------
--Q--DT---SPE-------ASTT-------------TAAA---SVSQYACQRRTTM-ENN-NKSFT-----
----DAFEVLA--------------------------------------ESYELNEIEGPCLAFRRAASVLK
SLP----WAVRSLGDARDLPCLGEHSKA------------VIEEILQYGRSFEVERILSDERYQTLKLFTSV
---------FGVGPKTADKWYRRGLRSFSEA-----LADSSIQLNRMQQSG--FLHYGDISRAVSKAEAGAL
RNIIDEVIHA----ITPDAVLALTGGF--------S-RGKEFGHDV----DFIVTTPEPG-Q---EKTLIPR
ILKRLT----------KQGILLFSDYQASTFDQSKLPCHRFEAMDHFAKCFLILRLEG-SQ-V-EG--GLNM
A---------EG--DS-----RGWRAVRVDLVSPPMDRYAFAQL--GWTGSRQFERDLRRFARTERNMLLDN
-HALFDKTK------------------------------------KEFLAA-----TT-EKE----------
-----------------------IF------------------------------AHLGL--------EY--
-----------IEP---------W---------------------------QRNA-----------------
--------------------------------------------
>Chelmon_rostratus/1-500
------------------------------------------------------------------------
-------------------------MFHTP-IAPRVRKRSRP-AEGDAPRREE-VKFE--------------
------------------------------------------------------------------------
------------DVRLYL---------------------VERKMGRSR------------------------
------------------------------------------------------RSFLTQ------------
------------------------------------------------------------------------
------------------------------------------------------------------------
------------------------------------------------------------------------
------------------------------------------------------------------------
------------------------------------------------------------------------
----------LARSKGFI------------------------------------------------------
-----------------------VEDVLS-----------------------------------EEVTHVVS
EDSQASALWKWLKERAPNNLP-DMHVLDVSWFTDSMREGRPVAVETKHLI----------------------
--Q--DT---EPT-------LPEG--ATP--------TAAA---TVSQYACQRRTTT-ENN-NKIFT-----
----DAFEVLA--------------------------------------ESYEFNEIEGPCLAFRRAASVLK
SLP----WPVRCLDAIHDLPCLGEHTKA------------VIDEILQYGRSFDVEKILSDERYQTLKLFTSV
---------FGVGPKTAEKWYRRGLRSFSGI-----LADRSIQLNRMQHSG--FLHYGDISRAVSKAEARAL
RNIIDEAVHA----ITPDPVLALTGGF--------R-RGKEFGHDV----DLIVTTPELG-K---EESLIPS
IINRLK----------KQGILLFSEYQASTFDMSKLPSCRFEAMDHFAKCFLILRLEG-SQ-V-EG--GLHS
A---------EG--DS-----RGWRAVRVDLVSPPMDRYAFALL--GWSGSRQFERDLRRFARVERQMLLDN
-HCLYDKTK------------------------------------KEFLAA-----TT-ERE----------
-----------------------IF------------------------------AHLGL--------EY--
-----------IEP---------W---------------------------QRNA-----------------
--------------------------------------------
>Chelonia_mydas/1-514
------------------------------------------------------------------------
-----------------------MDKIRTPSLFPQR-KKQKGMHPPISLSSCE-VKFS--------------
------------------------------------------------------------------------
------------ELVIFI---------------------MERKMGVTR------------------------
------------------------------------------------------RTFLME------------
------------------------------------------------------------------------
------------------------------------------------------------------------
------------------------------------------------------------------------
------------------------------------------------------------------------
------------------------------------------------------------------------
----------LARRKGFR------------------------------------------------------
-----------------------VENELS-----------------------------------DSVTHIVA
ENNSCAEVLEWLRGHKVRDSS-RFELLDISWFTACMEAGKPVDSEKKHRL--I---V--Q-QAYP-------
--A--TS---DTP-------ESEA---SS--------FVAG---RVSQYACQRRTTL-NNC-NKKFT-----
----DAFEILA--------------------------------------ENYEFRENEVPCLAFMRAASVLK
FLP----FTVVRMEDLEGLPCMGGEIRN------------VIEEIIEEGESSRANDMLTDERYQSFKLFTSV
---------FGVGLKTSEKWYRMGFRTLEEV-----KADKTLKLSRMQKAG--FLYHEDLVSNVFKAEADAV
SLIVKDAVRT----FLPDALVTTTGGF--------R-RGKKIGHDV----DFLITCPGLR-Q---EEEVLHN
VIDLWK----------KQGLLLYYDLIESTLEQAKLPSRKVDAFDHFQKCFAILKLHQ-QR-V-DT---SSC
D---ISKESDKA--EV-----KDWKAIRVDLVVSPFEQYAYALL--GWTGSRQFERDLRRYATHERKMMLDN
-HALYDKTK------------------------------------RIFLKA-----KS-EEE----------
-----------------------IF------------------------------AHLGL--------DY--
-----------LEP---------W---------------------------ERNA-----------------
--------------------------------------------
>Chelonoidis_abingdonii/1-514
------------------------------------------------------------------------
-----------------------MDKIRTPSLFPQR-KKQKGMHPPISLSSCE-VKFN--------------
------------------------------------------------------------------------
------------ELVIFI---------------------MERKMGATR------------------------
------------------------------------------------------RTFLME------------
------------------------------------------------------------------------
------------------------------------------------------------------------
------------------------------------------------------------------------
------------------------------------------------------------------------
------------------------------------------------------------------------
----------LARRKGFR------------------------------------------------------
-----------------------VENELS-----------------------------------DSVTHIVA
ENNSCAEVLEWLRGHKMRDSS-RFELLDISWFTACMEAGKPVDSEKKHRL--M---V--Q-QAYP-------
--A--TS---DTP-------ESET---SS--------FVAG---TVSQYACQRRTTL-NNC-NKKFT-----
----DAFEILV--------------------------------------ENYEFRENAVSCLAFMRAASVLK
FLP----FTIVRMDDLEGLPCMGSEIRN------------VIEEIIEEGESSRAKDVLTDERYQSFKLFISV
---------FGVGLKTSEKWYRMGFRTLEEV-----KADKTLKLSRMQKAG--FLYYEDLLSRVSKAEADAV
SLIVKNAVRT----FLPNALVTITGGF--------R-RGKKIGHDV----DFLITSPELG-Q---EEEVLHK
VIDLWK----------KQGLLLYYDLIESTFEQAKLPSRKADAFDHFQKCFAILKLHL-QR-V-DT---DSC
D---ASKESDKA--EV-----KDWKAIRIDLVVSPFEQYAYALL--GWTGSRQFERDLRRYATHERKMMLDN
-HALYDKRK------------------------------------RIFLKA-----KS-EEE----------
-----------------------IF------------------------------AHLGL--------DY--
-----------LEP---------W---------------------------ERNA-----------------
--------------------------------------------
>Chiloscyllium_plagiosum/1-460
------------------------------------------------------------------------
------------------------------------------------------------------------
------------------------------------------------------------------------
------------MMLQLL------------------------------------------------------
------------------------------------------------------------------------
------------------------------------------------------------------------
------------------------------------------------------------------------
------------------------------------------------------------------------
------------------------------------------------------------------------
------------------------------------------------------------------------
------------------------------------------------------------------------
--------------------------SLH-----------------------------------DSVTHIVT
ENNSWNEIWDWIQNLKLSNAD-KLKMLNISWFTDSMAAGKPVEIEERHKL----------------------
--Q-------VQK-------MIQSNLPLP--------APVV---TISQYACQRRSTL-NNR-NKIFT-----
----DALDILA--------------------------------------ENFEFNENDGAYVAFSRATSLLK
SLP----FTISKMTNLEGLPCFGDQTRA------------IIEEILEDGVSSKVENLQCDEKYKARKLFTSV
---------FGVGLKTADKWYVQGFRTLEEV-----KTSKDLKFTKMQKAG--FLYYEDINNAVTRSEAEAV
AQIIETTIHN----YRPDVNVTLTGGF--------R-RGKEIGHDV----DFLISCPENL-----DENFLCK
IINKLD----------IQGLLLYYDIMEATLEKRTFPSKKYDAMDHFQKCFLILKLNK-AL-VKNRVLEVSS
VPAVRPIDNGTE--PEVKIQIKDWKAIRVDLVVVPAQQFAFALL--GWTGSRQFERDLRRYTNYEKNMMLDN
-HGLYDKVK------------------------------------NVFLNA-----KT-EEE----------
-----------------------IF------------------------------AHLDL--------EY--
-----------IEP---------W---------------------------ERNA-----------------
--------------------------------------------
>Chinchilla_lanigera/1-510
------------------------------------------------------------------------
-----------------------MDPLQAAHSGPRK-KRPRQTGTLMVSSPHD-VRFG--------------
------------------------------------------------------------------------
------------DLVLFI---------------------LEKKMGTTR------------------------
------------------------------------------------------RAFLME------------
------------------------------------------------------------------------
------------------------------------------------------------------------
------------------------------------------------------------------------
------------------------------------------------------------------------
------------------------------------------------------------------------
----------LARRKGFR------------------------------------------------------
-----------------------VENELS-----------------------------------DSVTHIVA
ENNSGNDVLEWLQVQNIQASS-RLELLDVSWLIECMGAGKPVEMTGKHQL--L---V--R-RDYP-------
--A--SP---KPG-------PQKT---PS--------LAVQ---KISEYACQRRTTL-NNC-NCIFT-----
----NAFEILA--------------------------------------ENCEFRENESSYVTYMRAASVLK
SLP----FTIISMKDTEGIPCLGEKVKC------------IIEEIIEDGESSEVNAVLNDERYQSFKLFTSV
---------FGVGLKTSEKWFRMGFRSLNKI-----KSDKSLKFTRMQKAG--FLYYEDLVSCVTRAEAEAV
SMLVKEAVWA----FLPGAFISMTGGF--------R-RGKEIGHDV----DFLITSPEVT-E-DEKQQLLHK
VISLWE----------KKGLLLYSDLVESTFEKLKLPSRKVDALDHFQKCFLILKLHH-QR-V-DS---DKS
P---------QQ--GG-----KTWKAIRVDLVVCPYERRAFALL--GWTGSRQFERDLRRYATHERKMMLDN
-HALYDKTK------------------------------------RIFLKA-----ES-EEE----------
-----------------------IF------------------------------AHLGL--------DY--
-----------IEP---------W---------------------------ERNA-----------------
--------------------------------------------
>Chiroxiphia_lanceolata/1-512
------------------------------------------------------------------------
-----------------------MDKIKASGVISHR-KRQKGLYSPKLSCSYE-IKFT--------------
------------------------------------------------------------------------
------------KFVIFI---------------------MQRKMGITR------------------------
------------------------------------------------------RMFLTE------------
------------------------------------------------------------------------
------------------------------------------------------------------------
------------------------------------------------------------------------
------------------------------------------------------------------------
------------------------------------------------------------------------
----------LARRKGFR------------------------------------------------------
-----------------------VENELS-----------------------------------DSVTHIVA
ENNSYLEVLDWLKGQAVSDSS-RFELLDISWFTACMEAGRPVDSEMKYRL--M------D-QCQS-------
-----PL---NTP-------ESEV---PS--------CIAR---KVSQYSCQRKTTL-NNY-NKKFT-----
----DAFEIMA--------------------------------------ENYEFKENEIFCLEFLRAASLLK
YLP----FAVTRMKDIQGLPCIGDQVRD------------VIEEIIEEGESSRVKEVSNDERYKAFKQFTSV
---------FGVGVKTSEKWYRMGLRTVEEL-----KADKTLKLSKMQKAG--FLYYEDLVSCVSKAEADAV
TLIVKNAVST----FLPDALVTITGGF--------R-RGKKMGHDI----DFLITNPGPR-E---DDELLHK
VVDLWK----------KQGLLLYCDIIESTFVEEQLPSRKVDAMDNFQKCFTILKLYQ-PG-V-DN---SSY
N---TSKKSDMA--EV-----KDWKAIRVDLVITPFEQYAYALL--GWTGSREFGRDLRRYASHERKMILDN
-HGLYDRRK------------------------------------RIFLKA-----GS-EEE----------
-----------------------IF------------------------------AHLGL--------DY--
-----------VEP---------W---------------------------ERNA-----------------
--------------------------------------------
>Chlamydotis_macqueenii/1-505
------------------------------------------------------------------------
-----------------------MDGIRAPVVSSQR-KRQKGMHSPNLSCSYE-IKFS--------------
------------------------------------------------------------------------
------------KFVIFI---------------------MQRKMGMTR------------------------
------------------------------------------------------RKFLME------------
------------------------------------------------------------------------
------------------------------------------------------------------------
------------------------------------------------------------------------
------------------------------------------------------------------------
------------------------------------------------------------------------
----------LARRKGFR------------------------------------------------------
-----------------------VESELS-----------------------------------DSVTHIVA
ENNSYLEVLDWLRGQAVGDSS-RFELLDISWFTACMEAGRPVASEIKYRL--M------E-QDQS-------
--P--PL---NTP-------ESEV---PS--------FIAS---KVSQYSCQRKTTL-NNY-NKKFT-----
----DAFEIMA--------------------------------------ENYEFKENEILCLEFLRAASVLK
FLP----FPVTRMKDIQGLPCMGDRVRD------------VIEEIIEEGESSRAKEVLNDERYKSFKQFTSV
---------FGVGVKTSEKWYRMGLRTLEEV-----KVDKTLKLTKMQRAG--FLYYEDLVSCVTEAEAGAV
SLIVKNTVCT----FLPDALVTITGGF--------R-RGKKIGHDI----DFLITNPGPR-E---DDELLHK
------------------GLLLYCDVIESTFVKEHLPSRNVDVMDNFQKCFAILKLHQ-PR-A-DN---SSY
N---MSKEFDMA--EV-----KDWKAIRVDLVITPFEQYAYALL--GWTGSRQFGRDLRRYASHERKMLLDN
-HVLYDRRK------------------------------------RIFLKA-----GS-EEE----------
-----------------------IF------------------------------AHLGL--------DY--
-----------VEP---------W---------------------------ERNA-----------------
--------------------------------------------
>Chlorocebus_sabaeus/1-510
------------------------------------------------------------------------
-----------------------MDPPQTSHLSPRK-KRPRQTGALMASSPQD-IKFQ--------------
------------------------------------------------------------------------
------------DLVIFI---------------------LEKKMGTTR------------------------
------------------------------------------------------RAFLME------------
------------------------------------------------------------------------
------------------------------------------------------------------------
------------------------------------------------------------------------
------------------------------------------------------------------------
------------------------------------------------------------------------
----------LARRKGFR------------------------------------------------------
-----------------------VENELS-----------------------------------DSVTHIVA
ENNSGSDVLEWLQVQKIQVSS-QPELLDVSWLIECIGAGKPVEMTGKHQL--V---V--R-RDYS-------
--D--NT---NPG-------PPKT---LP--------TAVQ---KISQYACQRRTTL-NNC-NQIFT-----
----DAFDILA--------------------------------------ENCEFRENEDSCVTFMRAASVLK
SLP----FTIISMKDTEGIPCLGSKVKC------------IIEEIIEDGESSEVKAVLNDERYQSFKLFTSV
---------FGVGLKTSEKWFRMGFRTLSKV-----RSDESLKFTRMQRAG--FLYYEDLVSCVTRAEAEAV
SVLVKEAVRA----FLPDAFVTMTGGF--------R-RGKKMGHDV----DFLITSPGST-E-DEEQQLLQK
VMNLWE----------KKGLLLYYDLVESTFEKLRLPSRKVDALDHFQKCFLIFKLPL-QR-V-DS---GQS
S---------WQ--EG-----KTWKAIRVDLVMCPYERRAFALL--GWTGSRQFERDLRRYATHERKMILDN
-HALYDKTK------------------------------------RIFLKA-----ES-EEE----------
-----------------------IF------------------------------AHLGL--------DY--
-----------IEP---------W---------------------------ERNA-----------------
--------------------------------------------
>Choloepus_didactylus/1-519
------------------------------------------------------------------------
-------------MAEPQQQPLPMDLQQAACSGPLK-KRPRQTDAPVASTPHN-IKFQ--------------
------------------------------------------------------------------------
------------DLVLFI---------------------LEKKMGTTR------------------------
------------------------------------------------------RTFLME------------
------------------------------------------------------------------------
------------------------------------------------------------------------
------------------------------------------------------------------------
------------------------------------------------------------------------
------------------------------------------------------------------------
----------LARRKGFR------------------------------------------------------
-----------------------VENELS-----------------------------------DSVTHIVA
ENNSGSDVLEWLQVQKIKASS-QLELLDVSWLIECMGAGKPVEMTGKHQL--------VVERGFS-------
--A--SP---DPG-------HQMT---LP--------LPVK---KISPYSCQRRTTL-NNQ-NQIFT-----
----DAFEVLA--------------------------------------EDCEFRENEMSYLVFARAASVLK
SLP----FTIISVKETEGIPWLQGKARC------------VIEEIIEDGESSEVNAVLNNERYKSFKLFTSI
---------FGVGLKTSEKWFRMGFRTLSQI-----QSNKSLKFTHMQKAG--FLYYEDLVSRVARAEAEAV
SLLVQEAVWA----FLPDAIITMTGGF--------R-RGKNVGHDV----DFLITSPEST-E--DEEQLLPK
VINLWE----------KEGLLLYCDLVESTFEKFRIPSRNVDTLDHFQKCFLILKLPY-ER-V-DS---AKS
S---------QQ--EG-----KTWKAIRVDLVMCPYQCYAFALL--GWTGSRQFERDIRRYASHERKMILDN
-HALYDKTE------------------------------------RMFLPA-----ES-EEE----------
-----------------------IF------------------------------AHLGL--------DY--
-----------IEP---------W---------------------------ERNA-----------------
--------------------------------------------
>Chrysemys_picta_bellii/1-423
------------------------------------------------------------------------
------------------------------------------------------------------------
------------------------------------------------------------------------
------------------------------------------------------------------------
------------------------------------------------------------------------
------------------------------------------------------------------------
------------------------------------------------------------------------
------------------------------------------------------------------------
------------------------------------------------------------------------
------------------------------------------------------------------------
------------------------------------------------------------------------
------------------------------------------------------------------------
----------------MRDSS-RFELLDISWFTACMEAGKPVDSEKKHRL--M---V--Q-QAYP-------
--A--TS---DTP-------ESEA---SS--------FVAG---TVSQYACQRRTTL-NNC-NKKFT-----
----DAFEILV--------------------------------------ENYEFRENEVPCLDFMRAASVLK
FLP----FTIVRMEDLEGLPCMRGEIRN------------VIEEIIEEGESSRAKDVLTDERYQSFKLFISV
---------FGVGLKTSEKWYRMGFRTLEEV-----KADKTLKLSRMQKAG--FLYYEDLLSRVSKAEADAV
SLIVKDAVRT----FLPDALVTITGGF--------R-RGKKIGHDV----DFLISSPGLG-Q--EEEEVLHK
VIDLWK----------KQGLLLYYDLIESTFEQAKLPSRKVDAFDHFQKCFAILKLHQ-QR-V-DT---SSC
D---TSKESDKA--EV-----KDWKAIRVDLVVSPFEQYAYALL--GWTGSRQFERDLRRYATHERKMMLDN
-HALYDKTK------------------------------------RIFLKA-----KS-EEE----------
-----------------------IF------------------------------AHLGL--------DY--
-----------LEP---------W---------------------------ERNA-----------------
--------------------------------------------
>Chrysochloris_asiatica/1-510
------------------------------------------------------------------------
-----------------------MDVQQMAHMGPRK-KRARQMGTSVASSPHD-IKFQ--------------
------------------------------------------------------------------------
------------DLVLFI---------------------LEKKMGTTR------------------------
------------------------------------------------------RTFLME------------
------------------------------------------------------------------------
------------------------------------------------------------------------
------------------------------------------------------------------------
------------------------------------------------------------------------
------------------------------------------------------------------------
----------LARRKGFR------------------------------------------------------
-----------------------VENELS-----------------------------------DAVTHIVA
ENNSGSDVLEWLQVQKIKASS-QLELLDVSWLIECIGAGKPVEMTGKHQL--V---M--G-RDSS-------
--S--SP---NPS-------PQKT---PP--------PAGE---KISQYACQRRTTL-AHH-NHIFT-----
----DAFEVLA--------------------------------------ENFEFRENEGSCLAFLRAASVLK
SLP----FTIITMKDTEGIPCLGDKVKG------------VIEEIIEDGESSEAKAVLNDERYNSFKLFTSV
---------FGVGLKTSEKWFRMGFRTLSKI-----KTDKTLKFTRMQEAG--FLYHEDLVSRVTRPEADAV
SVLVKEAVWA----FLPDAFITMTGGF--------R-RGKDVGHDV----DFLITSPGST-E-EEEKQLLHK
VMNLWE----------KEGLLLYYDLVESTFEKLKLPSRKVDALDHFQKCFLILKLHH-QR-V-DS---GKS
S---------QL--QG-----KPWKAIRVDLVMCPFECRAFALL--GWTGSRQFERDLRRYATHERKMMLDN
-HALYDKTK------------------------------------RIFLKA-----ES-EEE----------
-----------------------IF------------------------------AHLGL--------DY--
-----------IEP---------W---------------------------ERNA-----------------
--------------------------------------------
>Clarias_gariepinus/1-502
------------------------------------------------------------------------
-------------------------MFQTTLSTFLK-KRRQQPELTCAHPQKE-MKFT--------------
------------------------------------------------------------------------
------------EVTVYL---------------------VERRMGKSR------------------------
------------------------------------------------------RNFLTS------------
------------------------------------------------------------------------
------------------------------------------------------------------------
------------------------------------------------------------------------
------------------------------------------------------------------------
------------------------------------------------------------------------
----------LARSKGFC------------------------------------------------------
-----------------------VDNTLS-----------------------------------GKVTHIVA
ENNPASELWSWLQEQNVADLG-KINVLDIAWLTQSMKAGRPIPVEAQHRI----------------------
--Q-KPS---VQL-------KPVA-GPPD--------SPRL---TVSQYACQRRTTL-YNH-NKNLT-----
----DALEVLA--------------------------------------ENYEFIESVGPCLGFRRAASVLK
SLP----APLRSINDVEGVPCLGSETMA------------VIQDIFECGSSSKVEEVLTDEKYQTLKIFTSV
---------FGVGPKTAEKWYRRGLRSLEQI-----ISDSSIHLNRMQIAG--FKYYEDISKPVSKAEAEAV
GQIIEEIAGC----FCPDVTITVTGGF--------R-RGKEFGHDV----DFLLTVPGPG-K---EVGLLPA
MIDQLR----------SQGILLYSDFQESTFEFSRLPCQRFEAMDHFQKCFLIVKLKK-EQ-V-VGQ-QAEQ
R-------------CG-----KDWKAVRVDLVAPPAECYAFALL--GWSGSTQFERDLRRYARLERNMLLDN
-HALFDKTT------------------------------------NTFLQA-----KT-EED----------
-----------------------IF------------------------------THLGL--------DY--
-----------IEP---------W---------------------------QRNA-----------------
--------------------------------------------
>Clupea_harengus/1-502
------------------------------------------------------------------------
------------------------MMFHSNTLPPVR-KRPRP-EGFDVQHHQE-VKFA--------------
------------------------------------------------------------------------
------------TVTLFI---------------------VERRMGCSR------------------------
------------------------------------------------------RSFLTS------------
------------------------------------------------------------------------
------------------------------------------------------------------------
------------------------------------------------------------------------
------------------------------------------------------------------------
------------------------------------------------------------------------
----------LARSKGFS------------------------------------------------------
-----------------------VDDVLS-----------------------------------TKVTHVIS
EGNQASELWTWLRAQTAPPVA-DTEVLDISWFTESMRAGGPVVVESRHRI----------------------
--Q-------DPS-------SQFRVGLPS--------TSES---TVSQYACQRRTTL-DNP-NKIFT-----
----DAFEVLA--------------------------------------ENSDFCDSKGQALAYKRAASVLK
SLP----AALRCLGDTEGLPCLGEQTRA------------VVEDIFECGRSSKVETILSDEKFQTMKLFTSV
---------FGVGPKTAEKWYLRGLRTLEEI-----VSEPHVHLNRMQQAG--FLYYADITRPVSKAEAHAV
GRIVKETVQE----MSPNASVVLTGGF--------R-RGKEFGHDV----DYILTTPEMG-T---EEGLLLR
VIDRLN----------YQGILLYTEYQGSTFDANRLPCRRFEAMDHFPKCFLIIQLHA-AA-IQDG--TLSC
D---------PG--DR-----RGWRAVRLDLVAPPADRFAFALL--GWSGSTQFERDLRRFARLERGMLLDN
-HALYDKSK------------------------------------DAFLPA-----KT-EED----------
-----------------------IF------------------------------GHLGL--------EY--
-----------IEP---------W---------------------------QRNA-----------------
--------------------------------------------
>Colius_striatus/1-264
------------------------------------------------------------------------
------------------------------------------------------------------------
------------------------------------------------------------------------
------------------------------------------------------------------------
------------------------------------------------------------------------
------------------------------------------------------------------------
------------------------------------------------------------------------
------------------------------------------------------------------------
------------------------------------------------------------------------
------------------------------------------------------------------------
------------------------------------------------------------------------
------------------------------------------------------------------------
------------------------------------------------------------------------
------------------------------------------------------------------------
------------------------------------------------------------------------
-------------------------------------------------------------------LFTSV
---------FGVGVKTSEKWYRKGLRTLEEV-----KADKTLKLSKMQRAG--FLYYEDLVSCVSKAEADAV
NLIVKNTVCT----FLPDALVTITGGF--------R-RGKKIGHDI----DFLITNPGSR-E---DDELLHK
VVDLWK----------KQGLLLYCDMIESTFLKEQLPSRQVDAMDHFQKCFAILKLYQ-PR-A-DN---SSC
N---TSKHFDLA--EV-----KDWKAIRVDLVITPFEQYAYALL--GWTGSRQFGRDLRRFANHERKMILDN
-HALYDRRK------------------------------------RIFLKA-----GS-EEE----------
-----------------------IF------------------------------AHLGL--------DY--
-----------VEP---------W---------------------------ERNA-----------------
--------------------------------------------
>Colobus_angolensis_palliatus/1-510
------------------------------------------------------------------------
-----------------------MDPPRASHLSPRK-KRPRQTDALMASSPQD-IKFQ--------------
------------------------------------------------------------------------
------------DLVVFI---------------------LEKKMGTTR------------------------
------------------------------------------------------RAFLME------------
------------------------------------------------------------------------
------------------------------------------------------------------------
------------------------------------------------------------------------
------------------------------------------------------------------------
------------------------------------------------------------------------
----------LARRKGFR------------------------------------------------------
-----------------------VENELS-----------------------------------DSVTHIVA
ENNSGSDVLEWLQVQKIQVSS-QPELLDVSWLIECIGAGKPVEMTGKHQL--V---V--R-RDYS-------
--D--ST---NPG-------LPKT---PP--------TAVQ---KISQYACQRRTTL-NNC-NQIFT-----
----DAFDILA--------------------------------------ENCEFRENEDSCVTFMRAASVLK
SLP----FTIISMKDTEGIPCLGSKVKC------------IIEEIIEDGESSEVKAVLNDERYQSFKLFTSV
---------FGVGLKTSEKWFRMGFRTLSKV-----RSDESLKFTRMQRAG--FLYYEDLVSCVTRAEAEAV
SALVKEAVWA----FLPHAFVTMTGGF--------R-RGKKMGHDV----DFLITSPGST-E-DEEQQLLQK
VMNLWE----------KKGLLLYYDLVESTFEKLRLPSRKVDALDHFQKCFLIFKLPL-QR-V-DS---DQS
S---------WQ--GG-----KTWKAIRVDLVMCPYERRAFALL--GWTGSRQFERDLRRYATHERKMILDN
-HALYDKTK------------------------------------RIFLKA-----ES-EEE----------
-----------------------IF------------------------------AHLGL--------DY--
-----------IEP---------W---------------------------ERNA-----------------
--------------------------------------------
>Colossoma_macropomum/1-466
------------------------------------------------------------------------
------------------------------------------------------MKFE--------------
------------------------------------------------------------------------
------------EVTMYL---------------------VERRMGTSR------------------------
------------------------------------------------------RNFLTS------------
------------------------------------------------------------------------
------------------------------------------------------------------------
------------------------------------------------------------------------
------------------------------------------------------------------------
------------------------------------------------------------------------
----------LARSKGFC------------------------------------------------------
-----------------------VDDTLS-----------------------------------AKVTHVVA
EDNPGQELWPWLQEQGLPHLD-NTNVVDITWFTESMRAGRPVPVEAQHHI----------------------
--Q--TP---LPD------------------------TSLP---AVSQYACQRRTTL-DNH-NKLLT-----
----DALEVLA--------------------------------------ENYEFNDSKGPCLGFRRAASVLK
SLT----TALSCLQDAEGLPCLGEESKT------------VIEEIFECGSSSRVEGILADERYQTLKLFTSV
---------FGVGPKTAEKWYRRGLRSLEQI-----CADSSIHLNRMQEAG--FLYYEDISKPVTVAEAKAV
GYIIEEAASC----FSSGVTITLTGGF--------C-RGKTFGHDV----DFILTVPEPG-K---EDGLLPA
VIGRLR----------SQSLLLFSDFQESTFDLSKLPSQRFEAMDHFEKCFLILKLRT-AL-V-EG---KQT
D---------PS--RK-----RDWKAVRVDLVAPPVDRYAFCLL--GWSGSTQFERDLRRYARLERGMLLDN
-HALYDKAT------------------------------------NTFLPA-----KT-EED----------
-----------------------IF------------------------------AHLGL--------DY--
-----------IEP---------W---------------------------QRNA-----------------
--------------------------------------------
>Columba_livia/1-513
------------------------------------------------------------------------
-----------------------MDRIRAPAVFSQR-KREKGMRSPKLSCSYE-IKFN--------------
------------------------------------------------------------------------
------------KFVIFI---------------------MQRKMGMTR------------------------
------------------------------------------------------RMFLMD------------
------------------------------------------------------------------------
------------------------------------------------------------------------
------------------------------------------------------------------------
------------------------------------------------------------------------
------------------------------------------------------------------------
----------LARRKGFR------------------------------------------------------
-----------------------VESELS-----------------------------------DSVTHIVA
ENNSYLEVLDWLRGQAVGDSS-RFELLDISWFTACMEAGRPVDTEMKYRL--M------E-QDQS-------
--S--PL---NTP-------ESEV---PS--------FIAS---KVSQYSCQRKTTL-NNY-NKKFT-----
----DAFEIMA--------------------------------------ENYEFKENEIFSLEFQRAASVLK
FLP----FPVTRMKDIQGLPCMGDRVRD------------VIEEILEEGESSRAKEVLNDERYKSFKQFTSV
---------FGVGVKTSEKWYRMGLRTLEEV-----KADKTVKLSKMQKAG--FLYYEDLVSCVSKAEADAV
NMVVKNTVYT----FLPDALVTITGGF--------R-RGKNIGHDI----DFLITSPGSR-E---DDELLHK
IVDLWK----------KQGLLLYCDIVESTFTKEQLPSRQVDAMDNFQKCFAILKLCQ-PR-A-DN---SSD
N---TSKNLDMA--ED-----KHWKAIRVDLVITPFEQYAYALL--GWTGSRQFGRDLRRYATHERKMILDN
-HALYDRTK------------------------------------RTFLKA-----AS-EEE----------
-----------------------IF------------------------------AHLGL--------DY--
-----------IEP---------W---------------------------ERNA-----------------
--------------------------------------------
>Condylura_cristata/1-510
------------------------------------------------------------------------
-----------------------MEALRMPHSGPRK-KRPRQMGASVASPPPD-IKFR--------------
------------------------------------------------------------------------
------------DLVLFI---------------------LEKKMGSTR------------------------
------------------------------------------------------RAFLME------------
------------------------------------------------------------------------
------------------------------------------------------------------------
------------------------------------------------------------------------
------------------------------------------------------------------------
------------------------------------------------------------------------
----------LARRKGFR------------------------------------------------------
-----------------------VENELS-----------------------------------DCVTHIVA
ENNSGSDVLEWLQVQNVSTSS-QLEVLDVSWLIECMRAGEPVETTGQHQL--V---V--R-KDYS-------
--S--DP---SPG-------PQKT---PP--------LAVE---KLSQYACQRRTTL-NNC-NRVFT-----
----DAFEVLA--------------------------------------ENYEFRENEVSCVAFLRAASVLK
ALP----FPILSMRDTEGIPCLEDKVKC------------VIEEILEDGESSEVKAVLNDERYQSFKLFTSV
---------FGVGLKTSEKWFRMGFRTLSKI-----RSDETLKFTRMQKAG--FLYYEDLVSCVTWEEAEAV
SMLVKEAVWA----FLPDAFVTITGGF--------R-RGKKIGHDV----DFLITSPEIT-E-ETEQQLLPK
VINLWE----------RKGLLLYYDLVESTFDKLKQPSRKVDALDHFPKCFLILKLHH-QR-V-DS---SSP
G---------QQ--EG-----KNWKAIRVDLVLCPYERRAFALL--GWTGSRQFERDLRRFATHERKMMLDN
-HALYDRTK------------------------------------RIFLQA-----ES-EEE----------
-----------------------IF------------------------------AHLGL--------EY--
-----------IDP---------W---------------------------ERNA-----------------
--------------------------------------------
>Corapipo_altera/1-512
------------------------------------------------------------------------
-----------------------MDKIKASGVISHR-KRQKGLYSPKLSCSYE-IKFT--------------
------------------------------------------------------------------------
------------KFVIFI---------------------MQRKMGTTR------------------------
------------------------------------------------------RMFLTE------------
------------------------------------------------------------------------
------------------------------------------------------------------------
------------------------------------------------------------------------
------------------------------------------------------------------------
------------------------------------------------------------------------
----------LARRKGFR------------------------------------------------------
-----------------------VENELS-----------------------------------DSVTHIVA
ENNSYLEVLDWLKGQAVGDSS-RFELLDISWFTACMEAGRPVDSEMKYRL--M------D-QCQS-------
-----PL---NIP-------ESEV---PS--------CIAR---KVSQYSCQRKTTL-NNY-NKKFT-----
----DAFEIMA--------------------------------------ENYEFKENEIFCLEFLRAASLLK
YLP----FAVTRMKDIQGLPCIGDQVRD------------VIEEIIEEGESSRVKEVLNDERYKAFKQFTSV
---------FGVGVKTSEKWYRMGLRTVEEL-----KADKTLKLSKMQKAG--FLYYEDLVSCVSKAEADAV
TLVVKNTVST----FLPDALVTITGGF--------R-RGKKMGHDI----DFLITNPGPR-E---DDELLHK
VVDLWK----------KQGLLLYCDIIESTFVEEQLPSRKVDAMDNFQKCFTILKLYQ-PG-V-EN---SSY
N---TSKKSDMA--EV-----KDWKAIRVDLVITPFEQYAYALL--GWTGSREFGRDLRRYASHERKMILDN
-HGLYDRRK------------------------------------RIFLKA-----GS-EEE----------
-----------------------IF------------------------------AHLGL--------DY--
-----------VEP---------W---------------------------ERNA-----------------
--------------------------------------------
>Corvus_brachyrhynchos/1-513
------------------------------------------------------------------------
-----------------------MDRFKAPAVISQR-KRQKELHSPKLSCSYE-IKFS--------------
------------------------------------------------------------------------
------------NFVIFI---------------------MQRKMGKTR------------------------
------------------------------------------------------RMFLME------------
------------------------------------------------------------------------
------------------------------------------------------------------------
------------------------------------------------------------------------
------------------------------------------------------------------------
------------------------------------------------------------------------
----------LGRRKGFR------------------------------------------------------
-----------------------VESELS-----------------------------------DSVTHIVA
ENNSYLEVLDWLKGQAVGDSS-RFELLDISWFTACMEAGRPVDSELKYHL--M------E-QRQS-------
--P--PL---NVP-------ELEM---PA--------FTAT---KVSQYSCQRKTTL-NNY-NKKFT-----
----DAFEVMA--------------------------------------ENYEFKESEIFCLEFLRAASLLK
SLP----FPVTRMKDIQGLPCMGDQVRD------------IIEEIIEEGESSRVREVLNDERYKAFKQFTSV
---------FGVGVKTSEKWYRMGLRTVEEV-----KADKTLKLSKMQKAG--FLYYEDLVSCVSKAEADAV
SLIVKNAVCT----FLPDALVTITGGF--------R-RGKKIGHDI----DFLITSPGPG-E---DDELLHK
VIDLWK----------RQGLLLYCDIIESTFVKEQLPSRKVDAMDHFQKCFAILKLCQ-PR-V-DN---STC
N---TSKKLEMA--EV-----KDWKAIRVDLVITPFEQYAYALL--GWTGSRQFGRDLRRYASHERKMVLDN
-HALYDRRK------------------------------------RIFLKA-----GS-EEE----------
-----------------------IF------------------------------AHLGL--------DY--
-----------VEP---------W---------------------------ERNA-----------------
--------------------------------------------
>Corvus_kubaryi/1-513
------------------------------------------------------------------------
-----------------------MDRFKAPAVISQR-KRQKELHSPKLSCSYE-IKFS--------------
------------------------------------------------------------------------
------------NFVIFI---------------------MQRKMGKTR------------------------
------------------------------------------------------RMFLME------------
------------------------------------------------------------------------
------------------------------------------------------------------------
------------------------------------------------------------------------
------------------------------------------------------------------------
------------------------------------------------------------------------
----------LGRRKGFR------------------------------------------------------
-----------------------VESELS-----------------------------------DSVTHIVA
ENNSYLEVLDWLKGQAVGDSS-RFELLDISWFTACMEAGRPVDLELKYHL--M------E-QRQS-------
--P--PL---NVP-------ELEM---PA--------FTAT---KVSQYSCQRKTTL-NNY-NKKFT-----
----DAFEVMA--------------------------------------ENYEFKESEIFCLEFLRAASLLK
SLP----FPVTRMKDIQGLPCMGDQVRD------------IIEEIIEEGESSRVREVLNDERYKAFKQFTSV
---------FGVGVKTSEKWYRMGLRTVEEV-----KADKTLKLSKMQKAG--FLYYEDLVSCVSKAEADAV
SLIVKNAVCT----FLPDALVTITGGF--------R-RGKKIGHDI----DFLITSPGPG-E---DDELLHK
VIDLWK----------RQGLLLYCDIIESTFVKEQLPSRKVDAMDHFQKCFAILKLCQ-PR-V-DN---STC
N---TSKKLEMA--EV-----KDWKAIRVDLVITPFEQYAYALL--GWTGSRQFGRDLRRYASHERKMVLDN
-HALYDRRK------------------------------------RIFLKA-----GS-EEE----------
-----------------------IF------------------------------AHLGL--------DY--
-----------VEP---------W---------------------------ERNA-----------------
--------------------------------------------
>Cottoperca_gobio/1-507
------------------------------------------------------------------------
-------------------------MFHAP-IVPRARKRLRP-AECSVPRHDE-VKFE--------------
------------------------------------------------------------------------
------------DVRVYL---------------------VERKMGRSR------------------------
------------------------------------------------------RSFLTQ------------
------------------------------------------------------------------------
------------------------------------------------------------------------
------------------------------------------------------------------------
------------------------------------------------------------------------
------------------------------------------------------------------------
----------LARSKGFV------------------------------------------------------
-----------------------VEDILS-----------------------------------DEVTHVVS
EDSHASSLWKWLKECAPKNLP-DVNVLDISWFTDSMREGRPAAVETRHLI----------------------
--QDTLPTEGSPP-------TPVATVSPP--------TPVA---TVSQYACQRRTTL-ENH-NKIFT-----
----EAFEVLA--------------------------------------ESYEFNMNEGQCLAFRRAASVLK
SLP----WAVLSLGATQDLPCLGQHTKK------------VMEEVLYYGRSFEVDNILSDERFQTLKLFTSV
---------FGVGPKTAEKWYCRGLRSFSDI-----LADRSIHLNRMQQSG--FLHYGDISRAVSKAEALSL
RNIIDGAVHA----ITPAAAVALTGGF--------R-RGKEFGHDV----DFIVTTPELG-K---EDRLLLN
IIDGLK----------RQGLLLYCDYQASTFDMAKLPNHRFKAMDNFSKCFLILRLES-SQ-V-EG--GLHS
V---------EG--DS-----RGWRAVRVDLVSPPLDRYAFALM--GWTGSRQFQRDLRRFARAERRMLLDN
-HALYDKNK------------------------------------KEFLAA-----ST-EKD----------
-----------------------IF------------------------------AHLGL--------EY--
-----------IEP---------W---------------------------QRNA-----------------
--------------------------------------------
>Coturnix_japonica/1-514
------------------------------------------------------------------------
-----------------------MERIRPPTVVSQR-KRQKGMYSPKLSCCYE-IKFN--------------
------------------------------------------------------------------------
------------KPVIFI---------------------MQRKMGMTR------------------------
------------------------------------------------------RTFLME------------
------------------------------------------------------------------------
------------------------------------------------------------------------
------------------------------------------------------------------------
------------------------------------------------------------------------
------------------------------------------------------------------------
----------LARRKGFR------------------------------------------------------
-----------------------VESELS-----------------------------------DSVTHIVA
ENNSYPEVLDWLKRQAVGDSS-RFEILDISWLTACMEMGRPVDSEMKYCL--V---E--Q-AGQY-------
--P--SL---KTP-------ESEV---SA--------FTAS---KVSQYSCQRKTTL-NNC-NKKFT-----
----DAFEIIA--------------------------------------ENYEFKENEIFCLEFLRAASVLK
SLP----FPVTRMKDIQGLPCMGDRVRD------------VIEEIIEEGESSRAKDVLNDERYKSFKQFTSV
---------FGVGVKTSEKWFRMGLRTVEEV-----KADKTLKLSKMQRAG--FLYYEDLVSCVSKAEADAV
SLIVKNTVCM----FLPDALVTITGGF--------R-RGKKIGHDI----DFLITSPGQR-E---DDELLHK
VVNLWK----------KQGLLLYCDIIESTFVKEQIPSRHVDAMDHFQKCFAILKLYQ-PR-V-DN---SSY
N---MSKKCDMA--EV-----KDWKAIRVDLVITPFEQYAYALL--GWTGSRQFGRDLRRYATHERKMMLDN
-HALYDKRK------------------------------------RVFLKA-----GS-EEE----------
-----------------------IF------------------------------AHLGL--------DY--
-----------VEP---------W---------------------------ERNA-----------------
--------------------------------------------
>Cricetulus_griseus/1-510
------------------------------------------------------------------------
-----------------------MDPQQAVPLGPRK-KRPKQTGTSVAATPHD-IRFQ--------------
------------------------------------------------------------------------
------------DLVLFI---------------------LEKRMGTTR------------------------
------------------------------------------------------RAFLME------------
------------------------------------------------------------------------
------------------------------------------------------------------------
------------------------------------------------------------------------
------------------------------------------------------------------------
------------------------------------------------------------------------
----------LARRKGFR------------------------------------------------------
-----------------------VESELS-----------------------------------DSVTHIVA
ENNSGSDVLEWLQLQNVKAIS-ELELLDVSWLIECMGAGKPVEMTGKHQL--V---V--R-RNSS-------
--P--SH---APG-------SQNI---PP--------PAVQ---KISQYACQRKTTL-NNC-NQLFT-----
----DAFDILA--------------------------------------ENYEFRENEGSCVAFMRAAAVLR
SLP----FPIISVKDTEGIPCLGDKVKC------------IIEGIIEDGESSEVIAVLNDERYKSFKLFTSV
---------FGVGLKTAEKWFRMGFRTLSKI-----KSDESLRFTRMQKAG--FLYYEDLVSCVNRAEAEAI
NVLVKEAVAV----FLPDALVTMTGGF--------R-RGKMTGHDV----DFLITSPGAT-E-EEEQQLLHK
VTDLWR----------QQGLLLYCDLIESTFEKFKLPSRKVDALDHFQKCFLILKLYH-QR-V-GS---DES
S---------QQ--EG-----KGWKAIRVDLVMCPYDRRAFALL--GWTGSRQFERDLRRYATHERKMMLDN
-HALYDKTK------------------------------------RVFLEA-----DS-EEE----------
-----------------------IF------------------------------AHLGL--------DY--
-----------IEP---------W---------------------------ERNA-----------------
--------------------------------------------
>Crocodylus_porosus/1-514
------------------------------------------------------------------------
-----------------------MNRVRAPTLVPQR-KKQKGVHLTSSPRSYE-IKFC--------------
------------------------------------------------------------------------
------------ELVIFI---------------------MERKMGVTR------------------------
------------------------------------------------------RRFLME------------
------------------------------------------------------------------------
------------------------------------------------------------------------
------------------------------------------------------------------------
------------------------------------------------------------------------
------------------------------------------------------------------------
----------LARRKGFR------------------------------------------------------
-----------------------VANELS-----------------------------------DSVTHIVA
ENNSCGEVLQWLRGQKVRDSS-RFELLDISWFTACMEAGKPVDSEIKHRL--I---V--Q-QDCS-------
--A--TS---ETC-------VSEA---SS--------FAAD---RVSQYACQRRTTL-NNY-NKKFT-----
----DAFEILA--------------------------------------ENFEFRENKLGCLEFLRAASVLK
FLP----YPIVKMKNIEGLPCMGDKVKC------------VIEDIIEEGESSQAKEILNDERYKSFKLFTSV
---------FGVGLKTSEKWYRMGFRTLEEV-----KAEKTLKLSRMQIAG--FLHYEDIVSYVSKAEADAV
SLLIKDTVCM----FSPEALVTVTGGF--------R-RGKKTGHDV----DFLITNPGPK-E---EKELLHK
VVDLWE----------KQGLLLYCDIIESTFEKEKLPSRRVDALDHFQKCFAILKLHQ-QR-T-GN---SNS
N---ISKESDKA--EV-----KDWKAIRVDLVISPFEQYAYALL--GWTGSRQFERDLRRYASHERKMMLDN
-HALYDKTK------------------------------------RTFLKA-----ES-EEE----------
-----------------------IF------------------------------AHLGL--------DY--
-----------IEP---------W---------------------------ERNA-----------------
--------------------------------------------
>Crotalus_tigris/1-513
------------------------------------------------------------------------
-----------------------MNKIKTANFSPMR-KRQKRMQIEVPLSSYK-IEFR--------------
------------------------------------------------------------------------
------------NITIFI---------------------VERKMGMTR------------------------
------------------------------------------------------RTFLMD------------
------------------------------------------------------------------------
------------------------------------------------------------------------
------------------------------------------------------------------------
------------------------------------------------------------------------
------------------------------------------------------------------------
----------LARRKGFR------------------------------------------------------
-----------------------VENEFS-----------------------------------DCVTHIVA
ENNSYSEILGWLHKRKVEDSS-RFRILDVRWLTACMEMGRPVDSE-KYQL--P---V--K-VAKY-------
--P--TL---NED-------HSTT---SD--------IVRI---RISQYACQRRTTL-KNY-NQKLT-----
----DAFEILV--------------------------------------ENYEFNENKDFCLAFGRAASVLK
GLP----FTVVRVNDIEGLPWMEERVKE------------IIEDILEEGESSKVKAVLNNENYRSIKLFTSV
---------FGVGLKTSDKWYRMGLRTLEEV-----KCNKNLTLTRMQKAG--FLYYDDLISSVSKAEADAA
TRIVQDTVWK----ILPNAIVTLTGGF--------R-RGKQTGHDV----DFLITVPGSR-Q---EEELLHT
VIDIWK----------KQELLLYYDLIESTFENTKLPSRKVDALDHFQKCFAILKVHK-EG-V-NK---GSA
V---RSKVFAEE--ET-----KDWKAIRVDLVVTPFEHYAFALL--GWTGSRQFERDLRRYATHERKMMLDN
-HALYDKTK------------------------------------KIFLSA-----AN-EEE----------
-----------------------IF------------------------------SHLGL--------DY--
-----------LEP---------W---------------------------ERNA-----------------
--------------------------------------------
>Ctenopharyngodon_idella/1-500
------------------------------------------------------------------------
---------------------------MFSTALPTR-KRRRP-EVAFNQGREE-VKFG--------------
------------------------------------------------------------------------
------------DVKVYL---------------------VERRMGKSR------------------------
------------------------------------------------------RNFLSN------------
------------------------------------------------------------------------
------------------------------------------------------------------------
------------------------------------------------------------------------
------------------------------------------------------------------------
------------------------------------------------------------------------
----------LARSKGFC------------------------------------------------------
-----------------------VDDALS-----------------------------------GNVTHVVS
EGNAAQELWNWLEEQGFGEMQ-DKHVLNVSWFTESMSAGRPVPVELRHYI----------------------
--Q--NP---AAD-------QRSCAHPSA--------KPES---AVSPYACQRRTTM-DNH-NKIFT-----
----DALEVLA--------------------------------------ENMEFSGNQGPCLAFRRAASVLK
SLP----AALQCLEEMHRLPCLGEHSKA------------IVEDIFECGSSSRVEEILNDEKYRTMKLFSSV
---------FGVGPKTAESWYYRGLRTFEQV-----LTEPSIRLNRMQTAG--FLFYEDISKPVSRTEASAL
KIIVEEAVIC----VNPHATVNVAGGF--------R-RGKEFGHDV----DFIIKTPEPG-Q---EDAILPA
VIERFK----------SQNILLYSDFQESTFDLKQMPTHQFEAMDHFSKCFLIVKLKR-EQ---ES---RER
E---------TD--TGAS---RDWKAVRVDLLAPPVERYAYALL--GWTGSTLFERDLRRFARLERGKLLDN
-HVLYDKAT------------------------------------KTFLPA-----ST-EED----------
-----------------------IF------------------------------AHLGL--------EF--
-----------IEP---------W---------------------------QRNA-----------------
--------------------------------------------
>Cuculus_canorus/1-513
------------------------------------------------------------------------
-----------------------MDRVRAPAISYQR-KRQKGMHSPGLSCSYE-IKFN--------------
------------------------------------------------------------------------
------------KFVIFI---------------------MQRKMGMTR------------------------
------------------------------------------------------RTFLME------------
------------------------------------------------------------------------
------------------------------------------------------------------------
------------------------------------------------------------------------
------------------------------------------------------------------------
------------------------------------------------------------------------
----------LARRKGFR------------------------------------------------------
-----------------------VESELS-----------------------------------DSVTHIVA
ENNTYPEVLDWLRGQSVGDIS-RFELLDISWFTACMEAGRPVDSEMKYRL--M------E-KDHS-------
--S--SL---NTP-------ESEV---PL--------FTAS---KVSQYSCQRKTTL-NNY-NKKFT-----
----DALEIMA--------------------------------------ENYEFKENEIFCLEFLRAASVLK
FLP----FPVTRMKDIQGLPCMGDRVRD------------VIEGVIEEGESSRAKEVLNDERYKSFKQFTSV
---------FGVGVKTSEKWYRMGLRTVEDV-----KADKTLKLSKMQKAG--FLYYEDLVSCVSKAEADAV
SLIVKNTVCT----FLPDAVVTITGGF--------R-RGKKIGHDI----DFLITNPGPG-E---DDELLHK
VVDLWK----------KQDLLLYCDIIESTFVREQLPSRKVDAMDNFQKCFAILKLYQ-PK-V-DK---SSY
N---TSEKFDMA--EV-----KDWKAIRVDLVITPFEQYAYALL--GWTGSRQFGRDLRRYATHEKKMILDN
-HALYDRRK------------------------------------RIFLKA-----GS-EEE----------
-----------------------IF------------------------------AHLGL--------DY--
-----------VEP---------W---------------------------ERNA-----------------
--------------------------------------------
>Cyanistes_caeruleus/1-513
------------------------------------------------------------------------
-----------------------MDRFKTPAVTSQR-KRQKGLHSPKLSGSYE-IKFS--------------
------------------------------------------------------------------------
------------NLVIFI---------------------MQRKMGMTR------------------------
------------------------------------------------------RMFLME------------
------------------------------------------------------------------------
------------------------------------------------------------------------
------------------------------------------------------------------------
------------------------------------------------------------------------
------------------------------------------------------------------------
----------LGRRKGFR------------------------------------------------------
-----------------------VESELS-----------------------------------DSVTHIVA
ENNSYLEVLDWLKGQAVGDIS-RFELLDISWFTACMEVGRPVDSEVKYHL--M------E-QCQY-------
--P--SL---NTP-------ELEM---PA--------FIAT---KVSQYSCQRKTTL-NNY-NKKFT-----
----DAFEVMA--------------------------------------ENYEFKENEILCLEFLRAASLLK
FLP----FSVARMKDIQGLPCVGDQVRD------------IIEEIIEEGESSRVKEVLDDERYKAFKQFTSV
---------FGVGVKTSEKWYRMGLRTVEEV-----KADKTLKLSKMQKAG--FLYYEDLVSCVSKAEADAV
SLIVKNTVCT----FLPDALVTITGGF--------R-RGKNIGHDI----DFLITNPGPR-E---DDELLHK
VTDLWK----------KQGLLLYCDIIESTFVKEQLPSRQVDAMDHFQKCFAILKLYQ-PR-V-DN---STC
N---TSEKLETA--EV-----KDWKAIRVDLVITPFEQYAYALL--GWTGSRQFGRDLRRYAAHERKMILDN
-HALYDRRK------------------------------------RIFLKA-----GS-EEE----------
-----------------------IF------------------------------AHLGL--------DY--
-----------VEP---------W---------------------------ERNA-----------------
--------------------------------------------
>Cyclopterus_lumpus/1-500
------------------------------------------------------------------------
-------------------------MFRYT-AAPRARKRSRP-AEVCTPRCEE-VKFE--------------
------------------------------------------------------------------------
------------DVRVYL---------------------VERKMGRSR------------------------
------------------------------------------------------RSFLTQ------------
------------------------------------------------------------------------
------------------------------------------------------------------------
------------------------------------------------------------------------
------------------------------------------------------------------------
------------------------------------------------------------------------
----------LGTSKGFI------------------------------------------------------
-----------------------VEDVLS-----------------------------------DKVTHVVS
ENSQAASLWKWLKECASMDLP-NVHVLDISWFTDSMREGRPVAVETRHLI----------------------
--Q--DT---EPT-------SAEG---ST-------HTLMA---TVSQYACQRRTTT-ENN-NKIFT-----
----DAFEVLA--------------------------------------ESYEFNEIEGRCLAFRRAASMLK
SLP----RAVRCLGEMQDLPCLGEHTKA------------VMEEILQCGCSFEVKKLLSDERYQTFKLFTSV
---------FGVGPKTADKWHRRGLRSFSDI-----LADRSIHLNRMQQSG--FLHYGDISRAVSKAEARSL
RNIIDGAARA----ITPAAILALTGGF--------S-RGKEFGHDV----DFIVTTPELG-R---EESLLPE
VIDGLK----------KQGILLYCDYHASTFDVAKLPIRRFEAMDHFAKCFLILRLEG-SR-V-EG--GLNS
A---------EG--DG-----RGWRAVRVDLVSPPMDHYAFALL--GWTGSRQFERDLRRFAGAKRGMLLDN
-HALYDKTK------------------------------------NEFLAA-----ET-EKD----------
-----------------------IF------------------------------AHLGL--------EY--
-----------IEP---------W---------------------------QRNA-----------------
--------------------------------------------
>Cygnus_atratus/1-512
------------------------------------------------------------------------
-----------------------MDRIRTP--ASQR-KRQKGMHSPKFSGSYE-VKFN--------------
------------------------------------------------------------------------
------------NFVIFI---------------------MQRKMGMTR------------------------
------------------------------------------------------RTFLME------------
------------------------------------------------------------------------
------------------------------------------------------------------------
------------------------------------------------------------------------
------------------------------------------------------------------------
------------------------------------------------------------------------
----------LARSKGFR------------------------------------------------------
-----------------------VESELS-----------------------------------DSVTHIVA
ENNSYPEVLDWLRGQAVGDSS-RFELLDISWLTACMEAGRPVDSEMKYRL--M---E--Q-ANRY-------
--P--AL---NTP-------ESEV---PS--------CTAS---KVSQYSCQRKTTL-NNC-NKKFT-----
----DAFEIMA--------------------------------------ENYEFKENEIFCLEFLRAASVLK
SLP----FPVTRMKDIQGLPCMGDQVRD------------VIEEIIEDGESSRAKDVLNDERYKSFKQFTSV
---------FGVGVKTSEKWFRMGLRTLEEV-----KADKTLKLSKMQRAG--FLYYEDLVSFVSKAEADAV
SLIVKNTVCT----FLPDALVTITGGF--------R-RGKKIGHDI----DFLITNPGPR-E---DDELLHK
VVDSWK----------KQGLLLYCDIIESTFVKEQIPSREVDAMDHFQKCFAILKLYK-PR-V-DN---SSY
N---TSKKIDMA--EV-----KDWKAIRVDLVITPFEQYAYALL--GWTGSRQFGRDLRRYATHERKMMLDN
-HALYDKRK------------------------------------RIFLKA-----GS-EEE----------
-----------------------IF------------------------------AHLGL--------DY--
-----------VEP---------W---------------------------ERNA-----------------
--------------------------------------------
>Cygnus_olor/1-512
------------------------------------------------------------------------
-----------------------MDRIRTP--ASQR-KRQKGMHSPKFSGSYE-VKFN--------------
------------------------------------------------------------------------
------------NFVIFI---------------------MQRKMGMTR------------------------
------------------------------------------------------RTFLME------------
------------------------------------------------------------------------
------------------------------------------------------------------------
------------------------------------------------------------------------
------------------------------------------------------------------------
------------------------------------------------------------------------
----------LARSKGFR------------------------------------------------------
-----------------------VESELS-----------------------------------DSVTHIVA
ENNSYPEVLDWLRGQAVGDSS-RFELLDISWLTACMEAGRPVDSEMKYRL--M---E--Q-ADRC-------
--P--AL---NTP-------ESEV---PS--------CTAS---KVSQYSCQRKTTL-NNC-NKKFT-----
----DAFEIMA--------------------------------------ENYEFKENEIFCLEFLRAASVLK
SLP----FPVTRMKDIQGLPCMGDQVRD------------VIEEIIEDGEXSRAKDVLNDERYKSFKQFTSV
---------FGVGVKTSEKWFRMGLRTLEEV-----KADKTLKLSKMQRAG--FLYYEDLVSFVSKAEADAV
SLIVKNTVCT----FLPDALVTITGGF--------R-RGKKIGHDI----DFLITNPGPR-E---DDELLHK
VVDSWK----------KQGLLLYCDIIESTFVKEQIPSREVDAMDHFQKCFAILKLYK-PR-V-DN---SSY
N---MSKKIDMA--EV-----RDWKAIRVDLVITPFEQYAYALL--GWTGSRQFGRDLRRYATHERKMMLDN
-HALYDKRK------------------------------------RIFLKA-----GS-EEE----------
-----------------------IF------------------------------AHLGL--------DY--
-----------VEP---------W---------------------------ERNA-----------------
--------------------------------------------
>Cynoglossus_semilaevis/1-1270
-------------------MKPSWLPLAELSSSLQKKRKLIPMDEKDISVATSVRGTKQHFNKKGRNWRKRL
HLRKAAVKPPTMQSKDKCGPKKIAEEWEQSKVWPSTKKTSEEESQRVTNHHENMLRFKCCQCIDNVEYSPKD
LMKHFEDKHIESPPVFSCHMCTFCTHDFSYLQIHLLSHKDTFSSCSFCNDRVQRTWSEFSAHLTMCHFKNGK
YSCETCHGFSTGDVRVFLEHLCLHNLGLSEVNDNFLFHTMEKNMSGNKSTTLCCQHCGFQASHKWLLTKHIK
TTHACQNGDRRQKKKEINSAMEPNELIPKMNPRLTRSAVREMCWLTQDCLSLPGREFLDKYCPLADPQTTLE
ETKQFLMKSVTVEAGDKKWTKALKTVLSNVPQDMTLHPKSENCIMSISPDLTVLTVKNKITVSQNGATYAKR
LKKMATSDKESVVPESAFDNRLIVDQNGCQSTVNDNLLYPQHETKLHNDVLVSAQSETTESTQMEENEIPPL
QDVESDMEIKEDKDHMPDNIVDISPELNLTNECKEQMSIQKDHLLMGENQFCTRNTTSTRVDRKSTGIPLRI
VLKKNPVKEKQWVSESVLSPTVADSMAQILENTQTSKVHQPKLTKTSNTDLDEAITSMSQQAGSENIDGCEP
DAREGLLSENENRSDASGKVVQFYEMGDHKRISAAKTTETNITTVAGAEEKMSPNNVRLVQTSDTGTVCHKS
NDKRTSAAETLARQSGFSESCLGSQPVITPQGEVTQLESSPAVSSEHSNHKVELVSDREGPVESCSKIQGCI
FLPEGEAIQPEPSLTFRHQVQKNQERTLS-----------------------------------DAVTHIVS
EDTQSSSLWTWLKTCHLKTLT-SVQVLNMSWFTESMREGRPVAVETRHQI----------------------
--Q--DI---KPA---------DG---CK--P-----RTVA---TVSQYACQRRTTT-QNH-NTIFT-----
----DAMEVLA--------------------------------------ENYEFNMIEGSCLAFRKAASVLK
SLP----YMVRRLEDIQDLPCFGQHTKS------------VAEEIIKYGHSFQAGWLHSDERYQTLKLFTSV
---------FGVGPKTAEKWYRSGLRSLNDI-----LTEPSIQLNRMQQTG--FLHYEDISRAVSKAEAQAL
ENIIDKAVHE----ITTDAILTLTGGF--------R-RGKEFGHDV----DFIVTSPELG-R---ERSLLPD
IIEQLE----------QEGILLFCDNHPSTLDESKLPCYRFEAMDNYAKCFLVLKLRE-SE-V-KG--GFNE
T---------KK--DG-----RGWRAVRVDLVSPPMDRYAYALL--GWTGSRQFERDLRRFARMERHMILDN
-HTLYDKTK-----------------------------------YVEQFGA-----LD-ARSAGCTVTAGGN
SLYFILLCVNGSRGDNGGARALIIF------------------------------LSLQE--------RY--
----------CFSP---------L---------------------------LLHS-----------------
--------------------------------------------
>Cyprinodon_tularosa/1-496
------------------------------------------------------------------------
--------------------------MSQAPVAPRPKKRSKP--EAGFSRREE-ARFQ--------------
------------------------------------------------------------------------
------------DVRIFL---------------------VERKMGRSR------------------------
------------------------------------------------------RSFLTQ------------
------------------------------------------------------------------------
------------------------------------------------------------------------
------------------------------------------------------------------------
------------------------------------------------------------------------
------------------------------------------------------------------------
----------LARSKGFI------------------------------------------------------
-----------------------VEDILS-----------------------------------DAVTHVVS
ENSQSSSLWAWLKGFSLSDPS-TVNVVDISWFTDSMREGRPVAVETRHLI----------------------
--Q--DI---LPE-------APKA---AP----------VN---KVSQYACQRRTTT-ENY-NKIFT-----
----DAFEVLA--------------------------------------ENYEFNDIEGRCLAFRRAASVLK
SLP----LAVQCVGATQDLPCLGEHTKA------------VMKEILQYGRSFEVEKILSDERCQTLKLFTSV
---------FGVGPKTAEKWYRRGLRSFSDV-----LAEPSIHLNRMQQSG--FLHYGDISRAVSKAEAQAV
GNIIDEAVHV----ITPNAILALTGGF--------R-RGKDFGHDV----DFIVTTPELG-Q---EESLLID
VIDYLK----------KQGLLLFTDHQASTFDISKLPSHKFEAMDHFAKCFLILRLES-SQ-V-EG--GLQR
S---------DG--DS-----RNWRAVRVDLVSPPMDRYAFTQL--GWTGSRMFERDLRRFARLERQMLLDN
-HALYDKTK------------------------------------KEFLTA-----TT-EKD----------
-----------------------IF------------------------------DHLGL--------EY--
-----------IEP---------W---------------------------QRNA-----------------
--------------------------------------------
>Cyprinodon_variegatus/1-496
------------------------------------------------------------------------
--------------------------MSQAPVAPRPKKRSKP--EAGFSRREE-ARFQ--------------
------------------------------------------------------------------------
------------DVRIFL---------------------VERKMGRSR------------------------
------------------------------------------------------RSFLTQ------------
------------------------------------------------------------------------
------------------------------------------------------------------------
------------------------------------------------------------------------
------------------------------------------------------------------------
------------------------------------------------------------------------
----------LARSKGFI------------------------------------------------------
-----------------------VEDILS-----------------------------------DAVTHVVS
ENSQSSSLWAWLKGFSLSDPS-TVNVVDISWFTDSMREGRPVAVETRHLI----------------------
--Q--DI---LPE-------APKA---AP----------VN---KVSQYACQRRTTT-ENY-NKIFT-----
----DAFEVLA--------------------------------------ENYEFNDIEGRCLAFRRAASVLK
SLP----SAVQCVEATQDLPCLGEHTKA------------VMKEILQYGRSFEVEKILSDLRCQTLKLFTSV
---------FGVGPKTAEKWYRRGLRSFSDV-----LAEPSIHLNRMQQSG--FLHYGDISRAVSKAEAQAV
GNIIDEAVHV----ITPNAILALTGGF--------R-RGKDFGHDV----DFIVTTPELG-Q---EESLLID
VIDYLK----------KQGLLLFTDHQASTFDISKLPSHKFEAMDHFAKCFLILRLES-SQ-V-EG--GLQR
S---------EG--DS-----RNWRAVRVDLVSPPMDRYAFTQL--GWTGSRMFERDLRRFARLERQMLLDN
-HALYDKTK------------------------------------KEFLTA-----TT-EKD----------
-----------------------IF------------------------------DHLGL--------EY--
-----------IEP---------W---------------------------QRNA-----------------
--------------------------------------------
>Danio_rerio/1-487
------------------------------------------------------------------------
-------------------------------MLPSR-KRVRAEVSTSQGGEH--VKFS--------------
------------------------------------------------------------------------
------------DVTLFL---------------------VEKRMGKSR------------------------
------------------------------------------------------RTFLSS------------
------------------------------------------------------------------------
------------------------------------------------------------------------
------------------------------------------------------------------------
------------------------------------------------------------------------
------------------------------------------------------------------------
----------LARSKGFC------------------------------------------------------
-----------------------VDDALS-----------------------------------GAVTHVVS
EGLSAQDLWLWLEDQGFQETH-SKHVLNISWFTESMSAGRPLPVEDTHCI----------------------
--Q--NP---AAD-------QRSCVHLSA--------TPES---AVSPYACQRRTTL-ENH-NKIFT-----
----EALEVLA--------------------------------------LNSEFSGNQGSCLGFRRAASVLK
SLP----AALRSPEEALRLPCLGDNSRA------------VLEEICECGSSSRVEEIQNDQRYRTMKLFCSV
---------FGVGPKTAESWFCRGLKTFEQV-----LTEPSIRLNRMQTAG--FLFYEDISVPVSRAEAAAL
KMMMEEALLF----INPSATVTITGGF--------R-RGKEFGHDV----DFIIKAPE-G-Q---EDRILPA
VIKRFK----------SQNVLLYSDFQKSTFDLRQLPNHRFEAMDRFSKCFLLVKLQM-QE--------SRT
G--------------------RNWRAVRVDLVAPPLERFPYALL--GWTGSTLFERDLRRFARLERGKLLDN
-HTLYDKTT------------------------------------KTFLPA-----NT-EED----------
-----------------------IF------------------------------QHLGL--------EY--
-----------IEP---------W---------------------------QRNA-----------------
--------------------------------------------
>Dasypus_novemcinctus/1-510
------------------------------------------------------------------------
-----------------------MDWLRIARSGPRK-KRPRQMDASAVSSPHN-IKFQ--------------
------------------------------------------------------------------------
------------DLVLFI---------------------LEKKMGSTR------------------------
------------------------------------------------------RTFLTE------------
------------------------------------------------------------------------
------------------------------------------------------------------------
------------------------------------------------------------------------
------------------------------------------------------------------------
------------------------------------------------------------------------
----------LARRKGFR------------------------------------------------------
-----------------------VENELS-----------------------------------ESVTHIVA
ENNSGSDVLEWLQLQKIEASS-QFELLDVSWLIECMGAGKPVETTGKHQL--V---V--K-QDCS-------
--A--SP---DPG-------HQKT---LP--------LAIK---KISPYACQRRTTL-NNQ-NQIFT-----
----DAFDILA--------------------------------------ENCELRENEESYLVFARAASVLK
SLP----FTIISMKDTEGIPCLGDKAKC------------VIEEIIEDGESSEVKAVLNDERYSSFKLFTSV
---------FGVGLKTSEKWFRMGFRTLSQI-----RSNESLKLTRMQKAG--FLYYEDLVSCVSRAEAEAV
SVLVQEAVWA----FLPDAFVTMTGGF--------R-RGKKSGHDV----DFLITSPGAT-E-EEEEELLQK
VINLWG----------KEGLLLYYDLVESTFEKLKLPSRKVDALDHFQKCFLILKLPY-QR-V-DS---GKS
S---------WQ--EG-----KAWKAIRVDLVMCPYERRAFALL--GWTGSRQFERDLRRYATHEQKMILDN
-HALYDKTK------------------------------------RIFLPA-----ES-EEE----------
-----------------------IF------------------------------AHLGL--------DY--
-----------IEP---------C---------------------------ERNA-----------------
--------------------------------------------
>Delphinapterus_leucas/1-510
------------------------------------------------------------------------
-----------------------MDPLHVAPSGPRK-KRPRQLGTSMASPSYD-IKFG--------------
------------------------------------------------------------------------
------------DLVLFI---------------------LEKKMGTTR------------------------
------------------------------------------------------RTFLME------------
------------------------------------------------------------------------
------------------------------------------------------------------------
------------------------------------------------------------------------
------------------------------------------------------------------------
------------------------------------------------------------------------
----------LARRKGFR------------------------------------------------------
-----------------------VENELS-----------------------------------DSVTHIVA
ENNSGSEVLDWLQVQNIRASS-QLELLDVSWLIESMGAGKPVEITGKHQL--V---V--R-TDYS-------
--A--TP---NPG-------FQKT---PP--------LAVK---KISQYACQRRTTL-NNW-NHIFT-----
----DAFEVLA--------------------------------------ENYEFKENEFSCLEFTRAASVLK
SLP----FTIISMRDTEGIPCLGDRVKC------------VIEEIIEDGESSEVKAVLNDERYQSFKLFTSV
---------FGVGLKTSEKWFRMGFRSLSKI-----RSDKTLKFTRMQKAG--FLYYEDLVSCVTRAEAEAV
GVLVKEAVWA----FMPDAFVTMTGGF--------R-RRKKTGHDV----DFLITSPGST-E-DEEQQLLPK
VINLWE----------RKGLLLYCDLVESTFEKFKVPSRQVDALDHFQKCFLILKLHH-QR-V-DS---DKS
I---------QQ--EA-----KTWKAIRVDLVMCPYEQYAFALL--GWTGSRQFERDLRRYATHDRKMMLDN
-HALYDKTK------------------------------------RMFLKA-----ES-EEE----------
-----------------------IF------------------------------AHLGL--------DY--
-----------IEP---------W---------------------------ERNA-----------------
--------------------------------------------
>Denticeps_clupeoides/1-492
------------------------------------------------------------------------
-------------------------------MLPLVRKRSRP-GEAHGQGSHE-VRFT--------------
------------------------------------------------------------------------
------------KVTIYL---------------------VERRMGRSR------------------------
------------------------------------------------------RRILTN------------
------------------------------------------------------------------------
------------------------------------------------------------------------
------------------------------------------------------------------------
------------------------------------------------------------------------
------------------------------------------------------------------------
----------LARSKGFY------------------------------------------------------
-----------------------VEDILS-----------------------------------GTVTHIVA
EGNPAMELWLWLRAQGLPLPA-RLEVLDISWFTESMQAGEPVPVETRHRI----------------------
--Q--DS-------------SQQL---GT--------VLTS---RVSQYACQRRTTL-DNR-NKIFT-----
----DAFEVLV--------------------------------------EHLEFSDSKGPCLAFKRAASVLK
SLP----STLRHLGDADGLPCLGEHCRD------------VLEEIFECGKCSRVEDLMCNEKFRTMKLFTSV
---------FGVGPKTAEKWYHRGLRTLQEV-----VSQPNVHLNKMQRAG--LLYYRDISRGISRAEADAV
GRIIAETMHC----ISPSATMTLTGGF--------R-RGKAFGHDV----DYILSTPESG-A---EEALLLR
VIDRLR----------YQGILLYCDYQESTFDKERIPCRRFEAMDHFPKCFLILKLDA-MT-VEDG--GLQN
N---------PE--DQ-----RGWRAVRVDLVAPPADRYAYTLL--GWTGSTQFERDLRRFARLERGMLLDN
-HALYDRNK------------------------------------SILLPA-----KT-EED----------
-----------------------IF------------------------------AHLGL--------EY--
-----------IEP---------W---------------------------QRNA-----------------
--------------------------------------------
>Dermochelys_coriacea/1-514
------------------------------------------------------------------------
-----------------------MDKMRTPSLFPQR-KKQKGMHPPISLSSCE-VKFS--------------
------------------------------------------------------------------------
------------ELVIFI---------------------MERKMGVTR------------------------
------------------------------------------------------RTFLME------------
------------------------------------------------------------------------
------------------------------------------------------------------------
------------------------------------------------------------------------
------------------------------------------------------------------------
------------------------------------------------------------------------
----------LARRKGFR------------------------------------------------------
-----------------------VENELS-----------------------------------DSVTHIVA
ENNSCAEVLEWLRGHKVRDSS-RFELLDISWFTACMEAGKPVDSEKKHQL--I---V--Q-QAYP-------
--A--TS---DTP-------ESEA---SS--------FVAG---RVSQYACQRRTTL-NNC-NKKFT-----
----DAFEILA--------------------------------------ENYEFRENEVPRLAFMRAASVLK
FLP----FTIVRMENLKGLPCMGGEIRN------------VIEEIIEEGESSRAKDMLTDERYQSFKLFTSV
---------FGVGLKTSEKWYRMGFRTLEEV-----KADKTLKLSRMQKAG--FLYHEDLVSHVFKAEADAV
SLIVKDAVRT----FLPDALVTVTGGF--------R-RGKKIGHDV----DFLITSPGLR-Q---EEEVLHK
VIDLWK----------KQGLLLYYDLIESTLEQAKLPSRKVDAFDHFQKCFAILKLHQ-QR-A-DT---SSC
D---TSKESDKA--EV-----KDWKAIRVDLVVSPFEQYAYALL--GWTGSRQFERDLRRYATHERKMMLDN
-HALYDKTK------------------------------------RIFLKA-----KS-EEE----------
-----------------------IF------------------------------AHLGL--------DF--
-----------LEP---------W---------------------------ERNA-----------------
--------------------------------------------
>Desmodus_rotundus/1-508
------------------------------------------------------------------------
-----------------------MDSLRMAHSGPRK-KRPRQMGASMASPPHD-IKFR--------------
------------------------------------------------------------------------
------------DLVLFI---------------------LEKKMGATR------------------------
------------------------------------------------------RAFLME------------
------------------------------------------------------------------------
------------------------------------------------------------------------
------------------------------------------------------------------------
------------------------------------------------------------------------
------------------------------------------------------------------------
----------LARRKGFR------------------------------------------------------
-----------------------VENELS-----------------------------------DCVTHIVA
ENNSGSEVLEWLQVQNVKASP-QLELVDISWLTECMRAGKPVEVTREHQL--------VVRRDFS-------
--S--SP---RPE-------PQGT---PP--------LAV----KISPYSCQRRTTL-NNC-NHRFT-----
----DAFDILA--------------------------------------ENCEFRENEVSCVIFMRAASVLK
SLP----FTIISMKDTEGIPCLGDKVKS------------IIEEIIEDGESSEVKAVLNDERYQCFKLFTSV
---------FGVGLKTSEKWFRMGFRTLSKI-----RSDQTLKFTRMQKAG--FLYYEDLVSCVTRAEAEAV
SVLVKEAVWA----FLPDAFVTVTGGF--------R-RGKKIGHDV----DFLITSPGST-G--EEEELLPK
VINLWE----------RKGLLLYYDLVESTFEKFKLPSRKVDALDHFQKCFLILKLHH-QR-V-DG---GKS
S---------EQ--EG-----KTWKAIRVDLVMCPYECRAFALL--GWTGSRQFERDLRRYATHERKMILDN
-HALYDKTK------------------------------------RIFLEA-----ES-EEE----------
-----------------------IF------------------------------AHLGL--------DY--
-----------IDP---------W---------------------------ERNA-----------------
--------------------------------------------
>Dicentrarchus_labrax/1-500
------------------------------------------------------------------------
-------------------------MFHTP-IVPRARKRSRP-VDAGVSRREE-VKFE--------------
------------------------------------------------------------------------
------------DVRLYL---------------------VERKMGHSR------------------------
------------------------------------------------------RSFLTQ------------
------------------------------------------------------------------------
------------------------------------------------------------------------
------------------------------------------------------------------------
------------------------------------------------------------------------
------------------------------------------------------------------------
----------LARSKGFA------------------------------------------------------
-----------------------VEDVLS-----------------------------------NEVTHVVS
EDSTASSLWNWLKECAPKNLP-NMHVLDISWFTDSMREGRPVAVETRHLI----------------------
--Q--DT---LPT-------LPEG--PTP--------TAVA---TVSQYACQRRTTT-ENN-NKIFT-----
----DAFEVLV--------------------------------------EIYEFNEIEGPCLAFRRAASVLK
SLP----WAVQCLGDTHNLPCLGEHTKA------------IMEEILQYGRSFEVEKILSDERYQTLKLFTSV
---------FGVGPKTAEKWYRRGLRSFSEI-----LADRSIRLNRMQQSG--FQHYGDISRAVSKAEALAL
RNIIDEAVHA----ITPDAVLALTGGF--------R-RGKEFGHDV----DFIVTTTEMG-K---EEGLLPR
IIDKLT----------KEGILLYCDYQASTFDISKLPSRRFEAMDHFAKCFLILRLED-SQ-V-GG--GLHI
A---------EG--DI-----RGWRAVRVDLVSPPMDRYAFALL--GWSGSRQFERDLRRFARMERHMLLDN
-HALYDKTK------------------------------------KEFLAA-----TT-EKD----------
-----------------------IF------------------------------AHLGL--------EY--
-----------IEP---------W---------------------------QRNA-----------------
--------------------------------------------
>Dipodomys_ordii/1-510
------------------------------------------------------------------------
-----------------------MDPLPTAHSGPRK-KRPRQMGALMSSTPQD-VKFR--------------
------------------------------------------------------------------------
------------DLVLFI---------------------LEKKMGTSR------------------------
------------------------------------------------------RAFLME------------
------------------------------------------------------------------------
------------------------------------------------------------------------
------------------------------------------------------------------------
------------------------------------------------------------------------
------------------------------------------------------------------------
----------LARSKGFR------------------------------------------------------
-----------------------VENELS-----------------------------------DSVTHIVA
ENNSGSDVLEWLQVQNIKASS-QLEFLDISWLVECMGAGKPVQTTGKHQL--V---V--R-RDHP-------
--P--SS---NPG-------LQNT---LP--------QTAQ---KISQYACERRTTL-NNW-NHVFT-----
----DALDILA--------------------------------------ENSEFRENESCCLAFMRASSVLK
SLP----FTVSSMKDTEGIPCLGDKVKC------------IIEEIIEDGESSEVKAVLNDERYQSFKLFTSV
---------FGVGLKTSEKWFQMGFRTLSKV-----RSDKSLKFTRMQKAG--FLYYEDLVSSVTKAEAEAV
SMLVKEAVRT----FLPSALVTLTGGF--------R-RGKKIGHDV----DFLITSPEVT-E-EKEQQLLHQ
VTNLWE----------KKGLLLYCDHVESTFEKLKLPSRKVDALDHFQKCFLILKLDH-QR-V-NS---DQS
S---------QQ--EG-----KTWKAIRVDLVMCPYERRAFALL--GWTGSRQFERDLRRYATHERKMMLDN
-HALYDKAK------------------------------------RIFLKA-----ES-EEE----------
-----------------------IF------------------------------AHLGL--------DY--
-----------IEP---------W---------------------------ERNA-----------------
--------------------------------------------
>Dipodomys_spectabilis/1-488
------------------------------------------------------------------------
----------------------------------------------MSSTSQD-IKFQ--------------
------------------------------------------------------------------------
------------DLVLFI---------------------LEKKMGTSR------------------------
------------------------------------------------------RAFLME------------
------------------------------------------------------------------------
------------------------------------------------------------------------
------------------------------------------------------------------------
------------------------------------------------------------------------
------------------------------------------------------------------------
----------LARSKGFR------------------------------------------------------
-----------------------VENELS-----------------------------------DSVTHIVA
ENNSGSDVLEWLQVQNIKASS-QLEFLDISWLVECMGAGKPVQTTGKHQL--V---L--R-RDYP-------
--P--SS---NPG-------LQNT---LP--------QTAQ---KISQYACERRTTL-NNW-NHVFT-----
----DALDILA--------------------------------------ENSEFRENENCCLAFMRASSVLK
SLP----FTVSSMKDTEGIPCLGDKVKY------------IIEEIIEDGESSEVKAVLNDERYQSFKLFTSV
---------FGVGLKTSEKWFQMGFRTLSKV-----RSDKSLKFTRMQKAG--FLYYEDLVSSVTRAEAEAV
SMLVKEAVRT----FLPSAFVTLTGGF--------R-RGKKIGHDV----DFLITSPEVT-E-EKEQQLLHQ
VTNLWE----------KKGLLLYCDHVESTFEKLKLPSRKVDALDHFQKCFLILKLDH-QR-V-NS---DQT
S---------QQ--EG-----KTWKAIRVDLVMCPYERRAFALL--GWTGSRQFERDLRRYATHERKMMLDN
-HALYDKAK------------------------------------RIFLKA-----ES-EEE----------
-----------------------IF------------------------------AHLGL--------DY--
-----------IEP---------W---------------------------ERNA-----------------
--------------------------------------------
>Dromaius_novaehollandiae/1-514
------------------------------------------------------------------------
-----------------------MDGIRAPAVLSQR-KRQKGMHSPNPPCSYE-IKFN--------------
------------------------------------------------------------------------
------------KFVIFI---------------------MQRKMGMTR------------------------
------------------------------------------------------RTFLME------------
------------------------------------------------------------------------
------------------------------------------------------------------------
------------------------------------------------------------------------
------------------------------------------------------------------------
------------------------------------------------------------------------
----------LARRKGFR------------------------------------------------------
-----------------------VESELS-----------------------------------DSVTHIVA
ENNSYLEVLDWLRGQAVGDSS-RFELLDISWFTACMEAGRPVASEMKYRL--M---E--Q-QDQF-------
--P--TL---NTS-------EPEV---PS--------FAAN---KVSQYSCQRKTTL-NNF-NKKFT-----
----DAFEIMA--------------------------------------ENYEFKENEIFCLEFLRAASVLK
FLP----FPVVRMKDIWGLPCMGDQVRD------------IIEEIIEEGESSRAKDVLNDERYKSFKQFTSV
---------FGVGVKTSEKWYRMGLRTLEEV-----KAEKTLKLSKMQKVG--LLHYEDLVSCVSKEEADAV
GLIVKKTVCM----FLPDALVTVTGGF--------R-RGKKIGHDI----DFLITNPGPR-E---DDDLLHK
VVDLWK----------KQGLLLYCDIIESTFVKEQLPSRKVDAMDNFQKCFAILKLYQ-PR-A-DN---RSY
N---ASKEFDMA--EV-----KDWKAIRVDLVISPFEQYAYALL--GWTGSRQFGRDLRRYANHEKKMILDN
-HALYDKRK------------------------------------RIFLKA-----GS-EEE----------
-----------------------IF------------------------------AHLGL--------DY--
-----------VEP---------W---------------------------ERNA-----------------
--------------------------------------------
>Dromiciops_gliroides/1-518
------------------------------------------------------------------------
-----------------------MHRIRTTNSDPEK-KRQKKMNAFISPTTYE-IKFH--------------
------------------------------------------------------------------------
------------ELVLFI---------------------LEKKMGATR------------------------
------------------------------------------------------RTFLMD------------
------------------------------------------------------------------------
------------------------------------------------------------------------
------------------------------------------------------------------------
------------------------------------------------------------------------
------------------------------------------------------------------------
----------LARKKGFR------------------------------------------------------
-----------------------VENELS-----------------------------------NSVTHIVA
ENNSGSDVLAWLKAHKMEMTT-QFELLDVSWLIECMKAGKPVDTKGKYLL--MKNRV----SLAN-------
--P--DP---TAG-------TLKI---LP--------PAVK---AISQYACQRRTTL-SNH-NQRFT-----
----DAFEILA--------------------------------------KNYEFRENDGRCLTFLRATSVLK
CLP----FAIVSMKDTEGLPWIGDDVKS------------VMEEIIEDGESLEVQAVLNDERYQSFKLFTSV
---------FGVGLKTADKWYRMGFRTLSKI-----RSDKSLKLTKMQKAG--FQYYEDLVGCVSKAEADAV
NLLVKEAVWT----FLPDALITITGGF--------R-RGKEFGHDV----DFLITSPGAE-K-EQEDKLLQK
VTNLWE----------KQGLLLYCDLIESTFEDLKLPSRKVDALDHFQKCFLILKLYH-QR--------GDR
SKWEVPAGSNEP--EV-----KNWKAIRVDLVVCPYDRHAYALL--GWSGSRQFERDLRRYATHEKKMMLDN
-HALYDKTK------------------------------------RIFLGA-----KT-EEE----------
-----------------------IF------------------------------AHLGL--------EY--
-----------IEP---------W---------------------------ERNA-----------------
--------------------------------------------
>Dryobates_pubescens/1-513
------------------------------------------------------------------------
-----------------------MDMIRTPAVFSQK-KRQKRMSSPNLSCNYE-IKFN--------------
------------------------------------------------------------------------
------------KFVIFI---------------------MQRKMGMTR------------------------
------------------------------------------------------RTFLME------------
------------------------------------------------------------------------
------------------------------------------------------------------------
------------------------------------------------------------------------
------------------------------------------------------------------------
------------------------------------------------------------------------
----------LARRKGFR------------------------------------------------------
-----------------------VESELS-----------------------------------DSVTHIVA
ENNSYLEVLDWLKGQAVGDSS-RFELLDVSWLTACMEAGRPIDLEMKYRL--M------E-QDQS-------
--P--TS---NIP-------KPEV---SS--------FIAS---KVSQYSCQRKTTL-KNY-NKKFT-----
----DAFEIMA--------------------------------------ESYEFKENEIFCLEFLRAASVMK
FLP----FPVTRMKDIQGLPCMGDRVRD------------VIEEIIEEGESSRAKEVLNDERYISFKQFTSV
---------FGVGVKTSEKWYRMGLRTLEEV-----KADKTLKLSKMQKAG--FLYYEDLVSSVSKGEADAV
SLIVKNTVYA----FLPDALVTITGGF--------R-RGKKIGHDI----DFLITNPGPH-E---DEKLLHK
VVDLWK----------KQGLLLYCDIIESTFVKEQLPTRDVDAMDRFQKCFAILKLYQ-PR-A-ES---SSY
N---MSEKNDMA--EV-----KDWKAIRVDLVVTPFEQYAYALL--GWTGSRQFGRDLRRYATHERKMILDN
-HALYDRKK------------------------------------KIFLKA-----GS-EEE----------
-----------------------IF------------------------------AHLGL--------DY--
-----------VEP---------W---------------------------ERNA-----------------
--------------------------------------------
>Dunckerocampus_dactyliophorus/1-499
------------------------------------------------------------------------
-------------------------MYQAA-IMPCLRKRSKP--ASVTVPRHE-VKFE--------------
------------------------------------------------------------------------
------------EVRLYL---------------------VERKMGSSR------------------------
------------------------------------------------------RGFLTQ------------
------------------------------------------------------------------------
------------------------------------------------------------------------
------------------------------------------------------------------------
------------------------------------------------------------------------
------------------------------------------------------------------------
----------LARSKGFI------------------------------------------------------
-----------------------VDDILS-----------------------------------DAITHVVT
EDSGASSLWAWLKGCGLKNLS-KMQVLHISWFTDSMRAGRPAAVENRHLI----------------------
--Q--DT---LPA-------VPEG---ST-------LAPVA---AISQYACQRRTST-DNK-NKIFT-----
----DAFEVLA--------------------------------------ENYEFSELKSSCLTFRRAASVLK
SLS----WAVKCMAATQGLPCLGERTKA------------VMEEILQSGHSFEVQKILSSERYQTLKLFTSV
---------FGVGPKTAERWYRMGLRSFSDI-----LAEPSIQLNRMQQSG--FLHYGDISRAVTKAEAQAL
GNIIDKAVHL----ITSDGIIALTGGF--------R-RGKEIGHDV----DYIVTTPEVG-K---EECMLLH
IIDCFK----------KQGIVLYCDYQPSTFHISKLPCQKYDAMDYFAKCFLILRLEA-SQ-V-DG--GLSC
A---------ED--NN-----RGWKAVRLDLVSPPMDRYAYALL--GWTGSTQFDRDLRRFARLEKRMILDN
-HTLYDKTK------------------------------------REFLAA-----TT-EED----------
-----------------------IF------------------------------AHLGL--------EY--
-----------IEP---------W---------------------------QRNA-----------------
--------------------------------------------
>Echeneis_naucrates/1-498
------------------------------------------------------------------------
-------------------------MFRAP-VAPRVRKRLRP-AEAGVSRCDE-VKFE--------------
------------------------------------------------------------------------
------------DVRLYL---------------------VERKMGRSR------------------------
------------------------------------------------------RSFLTQ------------
------------------------------------------------------------------------
------------------------------------------------------------------------
------------------------------------------------------------------------
------------------------------------------------------------------------
------------------------------------------------------------------------
----------LARSKGFI------------------------------------------------------
-----------------------VEDILS-----------------------------------DAVTHVVS
EDSRASSLWAWLKGCELGNLP-SMHVLDISWFTDSMREGRPVAVETRYLI----------------------
--Q--DT--KFPT-------TAVA-------------SAAV---TVSQYACQRQTTT-ENN-NKIFT-----
----DALEVLA--------------------------------------EYYEFKEIEGPCLAFRRATSVLK
SLP----FVVQCLRDLRDLPCLGEHTKA------------IMEEILEYGRSFEVEQTLSDERYQTLKLFTSV
---------FGVGPKTADKWYRQGLRSFSDV-----LTEPGIHLNRMQQTG--FLHYGDISRAVSKAEARAL
GSIIDEAVRA----ITPDAIIALTGGF--------R-RGKEFGHDV----DFLVTTPELG-R---ERSLLPD
VIDELK----------KKGFLLYCDYHASTFDMARLPSFSFEAMDHFAKCFLILRLEE-GK-V-EG--GLNS
S---------EK--DS-----RGWRAVRVDLVSPPLDRYAYALL--GWTGSRMFERDLRRFARLERRMLLDN
-HGLYDKTK------------------------------------KEFLAA-----TT-EKD----------
-----------------------IF------------------------------AHLGL--------EY--
-----------IEP---------W---------------------------QRNA-----------------
--------------------------------------------
>Echinops_telfairi/1-504
------------------------------------------------------------------------
----------------------------MAHTGPRK-KRARQMGTSMA-PTQD-IKFR--------------
------------------------------------------------------------------------
------------DLVLFI---------------------LEKKMGVTR------------------------
------------------------------------------------------RAFLME------------
------------------------------------------------------------------------
------------------------------------------------------------------------
------------------------------------------------------------------------
------------------------------------------------------------------------
------------------------------------------------------------------------
----------LARRKGFR------------------------------------------------------
-----------------------VENELS-----------------------------------DSVTHIVA
ENTSGSDVLEWLQVQKIKSSA-QLELLDVSWLIECMGAGRPVEMTGKHQL--V---V--R-RDLS-------
--S--NT---NPG-------PQKT---LP--------PAVE---NISQYACQRRTSL-NNC-NRIFT-----
----DAFEILA--------------------------------------ENFEFRENGGSCLAFMRAASVLK
SLP----SPIISMRDTDGIPCLDDKVKC------------VIEEIIEDGESAEVKAVLNDERYNSFKLFTSV
---------FGVGLKTSEKWFRMGFRTLSKV-----RSDKTLKFTRMQKAG--FLYYEDLLSRVTRPEADAV
SMLVQEAVWA----FLPDAFITVTGGF--------R-RGKKIGHDV----DFLITSPGAT-E-EEEQQLLHQ
VINLWE----------KKGLLLYYDLVESTFEELKLPSRKVDAFDHFQKCFLILKLYH-QT-V-AS---GQS
S---------QL--QE-----KTWKAIRVDLVMCPYANRAFALL--GWTGSRQFERDLRRYATHERKMILDN
-HALYDKTK------------------------------------RVFLKA-----DS-EED----------
-----------------------IF------------------------------EHLGL--------EY--
-----------IEP---------W---------------------------ERNA-----------------
--------------------------------------------
>Egretta_garzetta/1-513
------------------------------------------------------------------------
-----------------------MDRIRAPAVFSQR-KRQKGLHSPNLSCNYE-IKFH--------------
------------------------------------------------------------------------
------------KLVIFI---------------------MQRKMGMTR------------------------
------------------------------------------------------RTFLME------------
------------------------------------------------------------------------
------------------------------------------------------------------------
------------------------------------------------------------------------
------------------------------------------------------------------------
------------------------------------------------------------------------
----------LARRKGFR------------------------------------------------------
-----------------------VESELS-----------------------------------DSVTHIVA
ENNSYPEVLDWLRGQAVGDSS-RFELLDISWLTACMEAGRPVDSEMKYHL--V------G-QDQS-------
--P--PL---STA-------ESEV---PS--------FIAS---KVSQYSCQRKTTL-NNY-NKNFT-----
----DALEIMA--------------------------------------ENYEFKENEIFCLEFLRAASVLK
FLP----FAVTRMKDIQGLPCMGDRVRD------------VIEEIIEEGESSRAKEVLNDERYKSFKQFTSV
---------FGVGVKTSEKWYRMGLRTVQEA-----KADKTLKLSKMQRAG--FLYYEDLVSCVSKAEADAV
SLIVKNTVCK----FLPDALVTITGGF--------R-RGKKIGHDI----DFLITNPGPR-E---DDELLHK
VVDLWK----------KQGLLLYCDTIESTFVRDQLPSRKVDAMDNFQKCFAILKLYQ-PG-V-DN---SSY
N---TSKNFDVA--EV-----KDWKAIRVDLVITPFEQYPYALL--GWTGSRQFGRDLRRYAFHERKMILDN
-HALYDRRK------------------------------------RIFLKA-----GS-EEE----------
-----------------------IF------------------------------AHLGL--------DY--
-----------VEP---------W---------------------------ERNA-----------------
--------------------------------------------
>Electrophorus_electricus/1-500
------------------------------------------------------------------------
-------------------------MLQATPWTLLR--KRRQPEVTCAHPKQE-TKFR--------------
------------------------------------------------------------------------
------------DVIMYL---------------------VERRMGKSR------------------------
------------------------------------------------------RMFLTS------------
------------------------------------------------------------------------
------------------------------------------------------------------------
------------------------------------------------------------------------
------------------------------------------------------------------------
------------------------------------------------------------------------
----------LARSKGFC------------------------------------------------------
-----------------------VEDTLS-----------------------------------DKVTHIIA
EANPAHELWSWLHGQSLTDPD-STNVLDISWFTESMEAGRPVLVEAKHCI----------------------
-----QQ---KPS-------LQLKKTLPA--------NPLP---TVSQYACQRRTTL-DNH-NKVFT-----
----DALEVLI--------------------------------------ENYEFSDNKGACVGFRRAASVLK
SLP----KPLRCLKDMEGLPCLGDDTKA------------IIEEIYECGSSSRVENILSDEKYQTLKLFTSV
---------FGVGPKTGDKWYRRGLRALEQV-----HSEPSIQLNKMQAAG--FLYYEDISKPVSRAEAKAV
GCIIEEVASC----FSSSVTITLTGGF--------R-RGKEFGHDV----DFLLSIPEPG-K---EDGLLPA
VIDRLR----------KQGILLYSDLQESTLQQWKRPSRCFDSMDHFQKCFLIVKLWT-RL-V-EGHREDPS
S--------------R-----RDWKAVRVDLVVPPVDCYAFALL--GWSGSTQFERDLRRFARLERRMLLDN
-HALYDKTT------------------------------------NTFLQA-----KT-EED----------
-----------------------IF------------------------------AHLGL--------DY--
-----------IEP---------W---------------------------QRNA-----------------
--------------------------------------------
>Elephantulus_edwardii/1-512
------------------------------------------------------------------------
-----------------------MDPLQMACTGPRK-KRARQMDTSMGST-QD-IKFQ--------------
------------------------------------------------------------------------
------------DLVLFI---------------------LEKKMGTTR------------------------
------------------------------------------------------RAFLME------------
------------------------------------------------------------------------
------------------------------------------------------------------------
------------------------------------------------------------------------
------------------------------------------------------------------------
------------------------------------------------------------------------
----------LARRKGFR------------------------------------------------------
-----------------------VENELS-----------------------------------DSVTHIVA
ENNSGSDVLEWLQVQKIKASS-QLELLDVSWLIECMGAGKLVEITGKHQL--VSIMV--R-GDCP-------
--A--SH---DSS-------PQKT---ES--------AAVQ---KISQYACQRRTTL-NNH-NHIFT-----
----DAFEILA--------------------------------------ENCEFRENEGSYVTYMRAASVLK
SLP----FSIISMKDTEGIPCLADKVKC------------VIEEIIEDGESSEVKAVLNDERYKSFKLFTSV
---------FGVGLKTAEKWFRLGFRTLSGI-----MNDKTLKLTHMQKAG--FLYYEDLVSCVTRAEAEAV
GVLVKEAVWA----FLPDAIVTMTGGF--------R-RGKKVGHDV----DFLITSPEAT-E-EQEQQLLHK
VITFWE----------KEGLLLYCDLYESTFEKLKMPSRKVDALDHFQKCFLILKLHR-EC-V-DD---GTS
S---------QL--QG-----KTWKAIRVDLVVCPYECRAFALL--GWTGSPQFERDLRRYATHERKMMLDN
-HALYDKTK------------------------------------RKFLSA-----DS-EED----------
-----------------------IF------------------------------AHLGL--------DY--
-----------IEP---------W---------------------------ERNA-----------------
--------------------------------------------
>Elephas_maximus_indicus/1-510
------------------------------------------------------------------------
-----------------------MDPLQMAHTGPRK-KRARPMGASMATTPQD-IKFQ--------------
------------------------------------------------------------------------
------------DLVLFI---------------------LEKKMGTSR------------------------
------------------------------------------------------RAFLME------------
------------------------------------------------------------------------
------------------------------------------------------------------------
------------------------------------------------------------------------
------------------------------------------------------------------------
------------------------------------------------------------------------
----------LARRKGFR------------------------------------------------------
-----------------------VENELS-----------------------------------DSVTHIVA
ENNSGSDVLEWLQVQKIKASS-QLELLDVSWLIECMGAGKPVEMTGKHQL--V---V--R-GDYS-------
--A--SS---NPS-------PQKT---PP--------PAVK---KISQYACQRRTTL-NNH-NNIFT-----
----DAFEILA--------------------------------------ENCEFRENEGSYVVFMRAASVLK
SLP----FTIISMKDTQGIPCLEDKAKC------------VIEDIIEDGESSEVKAVLNDERYKSFKLFTSV
---------FGVGLKTSEKWFRMGFRSLSKI-----RTDKTLKFTEMQEAG--FLYYEDLVSCVTKAEADAV
SVLVKEAVWA----FLPDAFVTMTGGF--------R-RGKKVGHDV----DFLITSQGST-E-EEQQQLLHK
VVNLWK----------KEGLLLYSDLIESTFEKLKLPSRKVDALDHFQKCFLILKLHH-QR-I-DN---SKS
S---------QL--QG-----KTWKAIRVDLVMCPYECHAFALL--GWTGSRQFERDIRRYASHERKMILDN
-HALYDKTK------------------------------------RIFLKA-----GS-EEE----------
-----------------------IF------------------------------AHLGL--------DY--
-----------IEP---------W---------------------------ERNA-----------------
--------------------------------------------
>Empidonax_traillii/1-513
------------------------------------------------------------------------
-----------------------MDKIKASAVISHR-KRQKGLHSSKLSCTYE-VKFP--------------
------------------------------------------------------------------------
------------KFVIFI---------------------MQRKMGVTR------------------------
------------------------------------------------------RMFLTE------------
------------------------------------------------------------------------
------------------------------------------------------------------------
------------------------------------------------------------------------
------------------------------------------------------------------------
------------------------------------------------------------------------
----------LARRKGFR------------------------------------------------------
-----------------------VESELS-----------------------------------DAVTHIVA
ENNSYLEVLDWLKGQAVGDSS-RFELLDISWFTACMEAGRPVDSEMKYHL--M---V--R-QKHP-------
-----PS---NTP-------ELEV---PS--------VIAR---KVSQYSCQRKTTL-NNY-NKKFT-----
----DAFEIMA--------------------------------------ENYEFKENEIFCLEFLRAASLLK
YLP----FPVTRMKDIQGLPCIGDQVRD------------VIEEIIEEGESSRVKEVLNDERYKAFKQFTSV
---------FGVGVKTSEKWFRMGLRTVEEL-----KADKSLKLSKMQKAG--FLYYEDLVSCVSKAEADAV
TLIVKNTVST----FLPDALVTITGGF--------R-RGKKMGHDI----DFLITNPGPK-E---DDELLHK
VVDLLK----------KQGLLLYCDIIESTFVEEQLPSRKIDAMDNFQKCFAILKLYQ-PG-V-DN---SSY
N---TSKKSDMA--EV-----KDWKAIRVDLVITPFEQYAYALL--GWTGSREFGRDLRRYASHERKMILDN
-HGLYDRKK------------------------------------RIFLKA-----GS-EEE----------
-----------------------IF------------------------------AHLGL--------DY--
-----------VEP---------W---------------------------ERNA-----------------
--------------------------------------------
>Enhydra_lutris_kenyoni/1-513
------------------------------------------------------------------------
-------------------MPLPTNPLQMVHLGPRK-KRSRQMGASMVCPSHD-VKFQ--------------
------------------------------------------------------------------------
------------DLVLYI---------------------LEKKMGTTR------------------------
------------------------------------------------------RAFLME------------
------------------------------------------------------------------------
------------------------------------------------------------------------
------------------------------------------------------------------------
------------------------------------------------------------------------
------------------------------------------------------------------------
----------LARRKGFR------------------------------------------------------
-----------------------VEDELS-----------------------------------DSITHIVA
ENNSGSEVLEWLQGQNHKASS-QLELLDVSWLIESMAAGTPVETTGKHQL--------VK-RDYS-------
--A--SP---NPE-------LQKT---PP--------LVIK---KISQYACQRRTTL-NNC-NQIFT-----
----DAFEVLA--------------------------------------ENYEFRENEVFCLAFMRAASVLK
SLP----FTIISMKDTEGIPCLEDKVKC------------IIEEIIEDGESSEVKAVLNDERYQSFKLFTSV
---------FGVGLRTSEKWFRMGYRTLNKI-----KLDKTLKFTPMQKAG--FLYYEDLVSCVTREEAEAV
GMLVKEAVWA----FLPEAFVTMTGGF--------R-RGKKIGHDV----DFLITSPGST-D-EDEEQLLPK
VINLWE----------RKGLLLYCDLVESTFEKLKLPSRKVDALDHFQKCFLILKLHH-QR-V-DS---GKC
S---------QQ--EG-----KTWKAIRVDLVMCPYERRAFALL--GWTGSRQFERDIRRYATHERKMILDN
-HALYDKTK------------------------------------KIFLKA-----ES-EEE----------
-----------------------IF------------------------------AHLGL--------DY--
-----------IEP---------W---------------------------ERNA-----------------
--------------------------------------------
>Epinephelus_fuscoguttatus/1-500
------------------------------------------------------------------------
-------------------------MFHAP-NVPRLRKRLRP-AEADVPRREG-VKFE--------------
------------------------------------------------------------------------
------------DVRLYL---------------------VERKMGRSR------------------------
------------------------------------------------------RSFLTQ------------
------------------------------------------------------------------------
------------------------------------------------------------------------
------------------------------------------------------------------------
------------------------------------------------------------------------
------------------------------------------------------------------------
----------LARSKGFI------------------------------------------------------
-----------------------VEDVLS-----------------------------------DEVTHVVS
EESQASSLWKWLKECALKNLP-SVHVLDISWFTDSMREGRPVAVETRHLV----------------------
--Q--DT---LPT-------LPEG--STP--------TPVA---TVSQYACQRRTTT-ENN-NKILT-----
----DAFEVLA--------------------------------------ENYEFNEIEGPCLAFRRAASVLK
SLP----WAVQCLGATQDLPCLGEHTKA------------VMEEILQHGRSFEVERILSDERYQTLKLFTSV
---------FGVGPKTAEKWYRRGLRSFSDI-----LADRSIHLNRMQQSG--FLHYEDISRAVSKAEARSL
RNIIDEAVHA----ITPAAMLALTGGF--------R-RGKEFGHDV----DFIVTTPVLG-R---EETLLPD
IIDELK----------KQGILLYCEYQASTFDIAKLPSCRFEAMDHFAKCFLILRLEG-SQ-V-EG--GLNR
A---------EG--DS-----RGWRAVRVDLVSPPVDRYAFALL--GWTGSRQFERDLRRFAQVKRRMLLDN
-HALYDKTK------------------------------------KEFLAA-----TT-EKD----------
-----------------------IF------------------------------AHLGL--------EY--
-----------IEP---------W---------------------------QRNA-----------------
--------------------------------------------
>Epinephelus_lanceolatus/1-500
------------------------------------------------------------------------
-------------------------MFHAP-NVPRVRKRLRP-AEAVVPRREG-VKFE--------------
------------------------------------------------------------------------
------------DVRLYL---------------------VERKMGRSR------------------------
------------------------------------------------------RNFLTQ------------
------------------------------------------------------------------------
------------------------------------------------------------------------
------------------------------------------------------------------------
------------------------------------------------------------------------
------------------------------------------------------------------------
----------LARSKGFI------------------------------------------------------
-----------------------VEDVLS-----------------------------------DEVTHVVS
EESQASSLWKWLKECALKNLP-SVHVLDISWFTESMREGRPVAVETRHLV----------------------
--Q--DT---LLT-------LPEG--STP--------TPVA---TVSQYACQRRTTT-ENN-NKIFT-----
----DAFEVLA--------------------------------------ENYEFNEIEGPCQAFRRAASVLK
SLP----WAVRCLGATQDLPCLGEHTKA------------VMEEILQHGRSFEVERILSDERYQTLKLFTSV
---------FGVGPKTAEKWYRRGLRSFSDI-----LADRSIHLNRMQQSG--FLHYEDISRAVSKAEARSL
RNIIDEVVHA----ITPAAILALTGGF--------R-RGKEFGHDV----DFIVTTPELG-R---EETLLPD
IIDELK----------KQGILLYCEYQASTFDIAKLPSCRFEAMDHYAKCFLILRLEG-SQ-V-EG--GLHR
A---------EG--DS-----RGWRAVRVDLVSPPVDRYAFALL--GWTGSRQFERDLRRFAQVKRRMLLDN
-HALYDKTK------------------------------------KEFLAA-----TT-EKD----------
-----------------------IF------------------------------AHLGL--------EY--
-----------IEP---------W---------------------------QRNA-----------------
--------------------------------------------
>Epinephelus_moara/1-441
------------------------------------------------------------------------
------------------------------------------------------------------------
------------------------------------------------------------------------
------------------------------------------------------------------------
------------------------------------------------------------------------
------------------------------------------------------------------------
------------------------------------------------------------------------
------------------------------------------------------------------------
------------------------------------------------------------------------
------------------------------------------------------------------------
------------MRQGYS------------------------------------------------------
----------------------------------------------------------------DEVTHVVS
EESQASSLWKWLKECALKNLP-SMHVLDISWFTDSMREGRPVAVETRHLV----------------------
--Q--DT---LPT-------LPEG--STP--------TPVA---TVSQYACQRRTTT-ENN-NKIFT-----
----DAFEVLA--------------------------------------ENYEFNEIEGPCLAFRRAASVLK
SLP----WAVRCLGATQDLPCLGEHTKS------------VMEEILQHGRSFEVERILSDERYQTLKLFTSV
---------FGVGPKTAEKWYRRGLRSFSDI-----LADRSIHLNRMQQSG--FLHYEDISRAVSKAEARSL
RNIIDEAVHA----ITPAAILALTGGF--------R-RGKEFGHDV----DFIVTTPELG-R---EETLLPD
IIDELK----------KQGILLYCEYQASTFDIAKLPSCRFEAMDHFAKCFLILRLEG-SQ-V-EG--GLHR
A---------EG--DS-----RGWRAVRVDLVSPPVDRYAFALL--GWTGSRQFERDLRRFAQVKRRMLLDN
-HALYDKTK------------------------------------KEFLAA-----TT-EKD----------
-----------------------IF------------------------------AHLGL--------EY--
-----------IEP---------W---------------------------QRNA-----------------
--------------------------------------------
>Eptesicus_fuscus/1-510
------------------------------------------------------------------------
-----------------------MDSLRMAHSGPRK-KRPRQMGASMASPPQD-IKFR--------------
------------------------------------------------------------------------
------------DLVLFI---------------------LEKRMGTSR------------------------
------------------------------------------------------RAFLME------------
------------------------------------------------------------------------
------------------------------------------------------------------------
------------------------------------------------------------------------
------------------------------------------------------------------------
------------------------------------------------------------------------
----------LARRKGFR------------------------------------------------------
-----------------------VENELS-----------------------------------DSVTHIVA
ENTSGPEVLEWLQAQKVRASS-QPQLLDVSWLIECMRAGKPVATTGQHQL--L---V--R-RDYL-------
--G--GP---SPE-------PQET---PP--------LAGR---KISPYACQRRTTL-NNR-NHIFT-----
----DAFEVLA--------------------------------------ENCEFRENEGSCLAFMRAASVLK
SLP----FTIISMKDTEGIPCLGDKVKS------------IIEEIIEDGESSEVKAVLNDERYQSFKLFTSV
---------FGVGLKTSEKWFRMGFRTLSKI-----RSDKTLTFTRMQKAG--FLYYEDLVSCVTKAEAEAV
GVLVKEAVGA----FLPDAFVTVTGGF--------R-RGKKMGHDV----DFLITSPGST-E-EEEQQLLPK
VINLWE----------RKGLLLYYDLIESTFEKFKLPSRKVDALDHFQKCFLILKLHH-QR-V-DS---GKA
S---------QQ--EG-----RSWKAIRVDLVMCPYERRAFALL--GWTGSRQFERDLRRYATHERKMMLDN
-HALYDKTK------------------------------------RIFLEA-----ES-EEE----------
-----------------------IF------------------------------AHLGL--------DY--
-----------IDP---------W---------------------------ERNA-----------------
--------------------------------------------
>Equus_asinus/1-509
------------------------------------------------------------------------
-----------------------MDPFQMAHSSPRK-KRPRQMSTSMASPPHD-IKFR--------------
------------------------------------------------------------------------
------------DLVLFI---------------------LEKKMGTTR------------------------
------------------------------------------------------RAFLME------------
------------------------------------------------------------------------
------------------------------------------------------------------------
------------------------------------------------------------------------
------------------------------------------------------------------------
------------------------------------------------------------------------
----------LARRKGFR------------------------------------------------------
-----------------------VENELS-----------------------------------DSVTHIVA
ENNSGSDVLEWLQVQNIKAGS-QPELLDVSWLIECMRAGKPVEMTGKHQL--------VVRRDDS-------
--A--GP---NPG-------PQET---PP---------LLK---KISPYACQRRTTL-DNC-NHVFT-----
----DAFDVLA--------------------------------------ENYEFRENESSCLTFMRAASVLK
SLP----FTIISMKDIEGIPCLEDKAKC------------VIEEIIEDGESSEVKTVLNDERYQSFKLFTSV
---------FGVGLKTSEKWFRMGFRTLSKI-----RSDKTLKFTKMQKAG--FLYYEDLVSCVTRAEAEAV
SVLVKEAVWA----FLPDAFVTMTGGF--------R-RGKKIGHDV----DFLITSPGST-E-EEEQELLSK
VINLWE----------RKELLLYYDLVESTFEKSKLPSRKVDALDHFQKCFLILKLHH-QR-V-DS---GKS
S---------QQ--EG-----KTWKAIRVDLVVCPYENHAFALL--GWTGSRQFERDLRRYATHERKMILDN
-HALYDKTK------------------------------------RIFLKA-----ES-EEE----------
-----------------------IF------------------------------AHLGL--------DY--
-----------IEP---------W---------------------------ERNA-----------------
--------------------------------------------
>Equus_caballus/1-509
------------------------------------------------------------------------
-----------------------MDPFQMAHSSPRK-KRPRQMSTSMASPPHD-IKFR--------------
------------------------------------------------------------------------
------------DLVLFI---------------------LEKKMGTTR------------------------
------------------------------------------------------RAFLME------------
------------------------------------------------------------------------
------------------------------------------------------------------------
------------------------------------------------------------------------
------------------------------------------------------------------------
------------------------------------------------------------------------
----------LARRKGFR------------------------------------------------------
-----------------------VENELS-----------------------------------DSVTHIVA
ENNSGSDVLEWLQVQNIKAGS-QPELLDVSWLIECMRAGKPVEMTGKHQL--------VVRRDDS-------
--A--GP---NPG-------PQET---PP---------LVK---KISPYACQRRTTL-DNC-NQVFT-----
----DAFDVLA--------------------------------------ENYEFRENESSCLTFMRAASVLK
SLP----FTIISMKDIEGIPCLEDKAKC------------VIEEIIEDGESSEVKTVLNDERYQSFKLFTSV
---------FGVGLKTSEKWFRMGFRTLSKI-----RSDKTLKFTKMQKAG--FLYYEDLVSCVTRPEAEAV
SVLVKEAVWA----FLPDAFVTMTGGF--------R-RGKKIGHDV----DFLITSPGST-E-EEEQELLSK
VINLWE----------RKELLLYYDLVESTFEKSKLPSRKVDALDHFQKCFLILKLHH-QR-V-DS---GKS
S---------QQ--EG-----KTWKAIRVDLVVCPYENHAFALL--GWTGSRQFERDLRRYATHERKMILDN
-HALYDKTK------------------------------------RIFLKA-----ES-EEE----------
-----------------------IF------------------------------AHLGL--------DY--
-----------IEP---------W---------------------------ERNA-----------------
--------------------------------------------
>Equus_przewalskii/1-491
------------------------------------------------------------------------
-----------------------MDPFQMAHSSPRK-KRPRQMSTSMASPPHD-IKFR--------------
------------------------------------------------------------------------
------------DLVLFI---------------------LEKKMGTTR------------------------
------------------------------------------------------RAFLME------------
------------------------------------------------------------------------
------------------------------------------------------------------------
------------------------------------------------------------------------
------------------------------------------------------------------------
------------------------------------------------------------------------
----------LARRKGFR------------------------------------------------------
-----------------------VENELS-----------------------------------DSVTHIVA
ENNSGSDVLEWLQVQNIKAGS-QPELLDVSWLIECMRAGKPVEMTGKHQL--V---V--R-RDDS-------
--A--GP---NPG-------PQET---PP--------L-VK---KISPYACQRRTTL-DNC-NQVFT-----
----DAFDVLA--------------------------------------ENYEFRENESSCLTFMRAASVLK
SLP----FTIISMKDIEGIPCLEDKAKC------------VIEEIIEDGESSEVKTVLNDERYQSFKLFTSV
---------FGVGLKTSEKWFRMGFRTLSKI-----RSDKTLKFTKMQKAG--KLCLLKTSRCCHGP-----
-----ARLW-----------VTMTGGF--------R-RGKKIGHDV----DFLITSPGST-E-EEEQELLSK
VINLWE----------RKELLLYYDLVESTFEKSKLPSRKVDALDHFQKCFLILKLHH-QR-V-DS---GKS
S---------QQ--EG-----KTWKAIRVDLVVCPYENHAFALL--GWTGSR-FERDLRRYATHERKMILDN
-HALYDKTK------------------------------------RIFLKA-----ES-EEE----------
-----------------------IF------------------------------AHLGL--------DY--
-----------IEP---------W---------------------------ERNA-----------------
--------------------------------------------
>Equus_quagga/1-508
------------------------------------------------------------------------
-----------------------MDPFQMAHSSPRK-KRPRQMSTSMASPPHD-IKFR--------------
------------------------------------------------------------------------
------------DLVLFI---------------------LEKKMGTTR------------------------
------------------------------------------------------RAFLME------------
------------------------------------------------------------------------
------------------------------------------------------------------------
------------------------------------------------------------------------
------------------------------------------------------------------------
------------------------------------------------------------------------
----------LARRKGFR------------------------------------------------------
-----------------------VENELS-----------------------------------DSVTHIVA
ENNSGSDVLEWLQVQNIKAGS-QPELLDVSWLIECMRAGKPVEMTGKHQL--V------VRRDDS-------
--A--GP---NPG-------PQET---PP---------LVK---KISPYACQRRTTL-DNC-NHVFT-----
----DAFDVLA--------------------------------------ENYEFRENESSCLTFMRAASVLK
SLP----FTIISMKDIEGIPCLEDKAKC------------VIEEIIEDGESSEVKTVLNDERYQSFKLFTSV
---------FGVGLKTSEKWFRMGFRTLSKI-----RSDKTLKFTKMQKAG--FLYYEDLVSCVTRAEAEAV
SVLVKEAVWA----FLPDAFVTMTGGF--------R-RGKKIGHDV----DFLITSPGST-E-EEEQELLSK
VINLWE----------RKELLLYYDLVESTFEKSKLPSRKVDALDHFQKCFLILKLHH-QR-V-DS---GKS
S---------QQ--EG-----KTWKAIRVDLVVCPYENHAFALL--GWTGSR-FERDLRRYATHERKMILDN
-HALYDKTK------------------------------------RIFLKA-----ES-EEE----------
-----------------------IF------------------------------AHLGL--------DY--
-----------IEP---------W---------------------------ERNA-----------------
--------------------------------------------
>Erinaceus_europaeus/1-516
------------------------------------------------------------------------
-----------------------MDALPVVHSSPRK-KRSRLMGASVAYPPYD-IKFH--------------
------------------------------------------------------------------------
------------NLVLFI---------------------LEKKMGSSR------------------------
------------------------------------------------------RAFLME------------
------------------------------------------------------------------------
------------------------------------------------------------------------
------------------------------------------------------------------------
------------------------------------------------------------------------
------------------------------------------------------------------------
----------LARRKGFR------------------------------------------------------
-----------------------VEDELS-----------------------------------DSITHIVA
ENNTGSEVLEWLQVQDIKISS-QLELLDVSWLVECMRAGNPVVITGKHQL--VSYTV--K-SDAS-------
--F--GS---NPG-------SQNT---PP--------LAIK---KISQYACQRRTSL-NNC-NHIFT-----
----DALDILA--------------------------------------ENHEFRENEVSCVAFMRAASVLK
SLP----FTIISMKDTKGIPCLGDKAKC------------VIEEIIEDGESSEVKAILNDERYQSFKLFTSV
---------FGVGLKTSEKWFRMGFRTLNKI-----MSDKTLKLTRMQKAG--FLYYEDLVSCVAKAEADAV
SVLVQEAVWA----FLPDAMVTMTGGF--------R-RGKKLGHDV----DFLITSPGAT-E-EEEQQLLPK
VINFWE----------RKGLLLYHDLVESTFEKLKLPSRKVDALDHFQKCFLILKLHL-QH-V-NGVGNSKT
G---------QQ--EG-----KNWKAIRVDLVMCPYERRAFALL--GWTGSRQFERDLRRFATHERKMMLDN
-HALYDKTK------------------------------------RIFLKA-----ES-EEE----------
-----------------------IF------------------------------AHLGL--------DY--
-----------IDP---------W---------------------------ERNA-----------------
--------------------------------------------
>Erpetoichthys_calabaricus/1-447
------------------------------------------------------------------------
------------------------------------------------------MAFY--------------
------------------------------------------------------------------------
------------GC-IFL------------------------------------------------------
------------------------------------------------------------------------
------------------------------------------------------------------------
------------------------------------------------------------------------
------------------------------------------------------------------------
------------------------------------------------------------------------
------------------------------------------------------------------------
------------------------------------------------------------------------
----------------------------S-----------------------------------NAVTHIVA
EGNSPDELWKWLQDRNVKDMT-DVAVVDISWFTESMRAGTPVSVESRHRL--V-------------------
-VE--DS---RII-------KDCS---AG--L-----GSSG---TISQYACQRKTTL-KNC-NKIFT-----
----DAFDVLA--------------------------------------EHFEFNENKGHCLAFMRASSVLK
SLS----YTIRNYRDLEGLACLGPQTKA------------VIQEILEYGNSLKVQDVLMDERYKTIKLFTSI
---------FGVGLKTAEKWYRKGLRSLDEV-----KADTSLRFTKMQKAG--LLYYDDIISSVSWEEAKAV
GQIVKDACRR----FDPDAAVVITGGF--------R-RGKEFGHDV----DFIITTPKNG-K---EVGLLQK
VLSELT----------YQGILLYYDVIDSTFDNAQIPSKMFEAMDHFEKCFAILKLKK-EL-V-SS--KQSE
K---------DI--NG-----KDWKAIRVDLVIPPMNCYAFALL--GWSGSRQFERDLRRYANVEKKMLLDN
-HGLYDKTT------------------------------------GKFLSA-----KT-EED----------
-----------------------IF------------------------------AHLGL--------EY--
-----------LDP---------S---------------------------ERNA-----------------
--------------------------------------------
>Esox_lucius/1-589
------------------------------------------------------------------------
-------------------------MNHAG-MLLRGKKRSRP-VEASARCQEE-VKFK--------------
------------------------------------------------------------------------
------------EVMVYL---------------------VEKKMGRSR------------------------
------------------------------------------------------RNFLTS------------
------------------------------------------------------------------------
------------------------------------------------------------------------
------------------------------------------------------------------------
------------------------------------------------------------------------
------------------------------------------------------------------------
----------LARSKGFR------------------------------------------------------
-----------------------VDDVLS-----------------------------------DEVTHVVA
EDNQAGGLWSWLREQGLRDIS-KVQVLDISWFTESMREGRPVTVESRHHI----------------------
--Q--ET----LA-------ETVC---ST--P-----AAVD---NVSQYACQRRTTT-ENH-NKMFT-----
----DALEVLA--------------------------------------ESSEFNENEGRCLAFRRAASVLK
SLP----SAVRSLGATQGLPCLGEHTEA------------VIEEILQFGRCFKVEEIQCDERYQALKLFTSV
---------FGVGPKTAEKWYRRGLRSFKEI-----LNEPAIQLNKMQRAG--FLYYRDISKTVSKAEAQAL
RCIIEETVHW----IMPDAILALTGGF--------R-RGKEYGHDV----DFLVTTPELG-R---EEGLLLH
VIDRLQ----------DQGILLYCEHQGTTFDATKLPSCNFEAMDHFEKCFLIVRLYE-DQ-V-EG--GLQR
N---------PG--DS-----RAWRAIRVDLVVPPVDRYATALL--GWTGSRQFVRDLRRFARKERRMLFDN
-HALYDKTKLTLTVESRFSTPMPSSPFQGLWEERVKGMGPLAFLFPITNPS-----AT-DRK----------
-----------------------CFYPPQLRKTSLSIWVWSMWNLGRETLKSVFPTRTPI--------EYHR
GYAQYKASFPSVNPAQLPTSAIFF---------------------------QRAQSG---------------
--------------------------------------------
>Etheostoma_cragini/1-500
------------------------------------------------------------------------
-------------------------MFHAP-IVPRVRKRSRP-AEGDVPRREE-VKFE--------------
------------------------------------------------------------------------
------------DVRLYL---------------------VERKMGRSR------------------------
------------------------------------------------------RSFLTQ------------
------------------------------------------------------------------------
------------------------------------------------------------------------
------------------------------------------------------------------------
------------------------------------------------------------------------
------------------------------------------------------------------------
----------LARSKGFI------------------------------------------------------
-----------------------VEDVLS-----------------------------------DEVTHVVS
EDSHASSLWKWLRERAPRNLQ-NVNVLAISWFTDSMREGKPVSVETRHLI----------------------
--E--DN---LPT-------LPEA--STA--------TPVT---TVSQYACQRRTTT-ENH-NKIFT-----
----DAFEVLA--------------------------------------ESSEFSEMEGPCLAFRRAASVLK
SLP----WAVRSLGATRDLPCLGEHTKA------------VMEEVLQCGRSFEVEKILSDERYQTLKLFTSV
---------FGVGPKTAEKWHRRGLRSFTDV-----LADPSIHLNRMQQSG--FRHYGDITRAVSKAEARSL
RNIIDEAVRA----VSPAAILALTGGF--------R-RGKEFGHDV----DFIVTTPEVG-R---EKTLLPN
IINGLK----------KQGILLFCEYQASTFDMAKLPSCRFEAMDHFAKCFLILRLEA-SQ-V-DG--GLHS
A---------EG--DG-----RGWRAVRVDLVSPPMDRFAFALL--GWTGSRQFERDLRRFARVTQRMILDN
-HGLYDKTK------------------------------------KEFLAA-----TT-EKD----------
-----------------------IF------------------------------AHLGL--------EY--
-----------IEP---------W---------------------------LRNA-----------------
--------------------------------------------
>Etheostoma_spectabile/1-500
------------------------------------------------------------------------
-------------------------MFHAP-ILPXVRKRSRP-AEGDVPRPED-VKFE--------------
------------------------------------------------------------------------
------------DVRLYL---------------------VERKMGRSR------------------------
------------------------------------------------------RSFLTR------------
------------------------------------------------------------------------
------------------------------------------------------------------------
------------------------------------------------------------------------
------------------------------------------------------------------------
------------------------------------------------------------------------
----------LARSKGFI------------------------------------------------------
-----------------------VEDVLS-----------------------------------DEVTHVVS
EDSHASSLWKWLKERSPKNLQ-NVNVLDISWFTDSMREGRPVVVETRHLI----------------------
--Q--DN---LPT-------LPEG--STS--------APVT---TVSQYACQRRTTT-ENH-NKIFT-----
----DAFEVLA--------------------------------------ESSEFREMEGPCLAFRRAASVLK
SLP----WAVQSLGATRDLPCLGEHTKA------------VMEEVLQCGRSFEVEKILSDERYQTLKLFTSV
---------FGVGPKTAEKWYRRGLRSFTDV-----LADRGIHLNRMQQSG--FLHYGDITRAVSKAEARSL
RNVIDEAVRA----VSPAATLALTGGF--------R-RGKEFGHDV----DFIVTTPEPG-R---EKSLLPN
VINGLK----------KQGILLFCEYQASTFDTAKLPSYRFEAMDHFAKCFLILRLEA-SQ-V-EG--GLHC
A---------EG--DG-----RGWRAVRVDLVSPPMDRFAFALL--GWTGSRQFERDLRRFARVTQRMILDN
-HGLYDKTK------------------------------------KEFLAA-----TT-EKD----------
-----------------------IF------------------------------AHLGL--------EY--
-----------IEP---------W---------------------------LRNA-----------------
--------------------------------------------
>Eublepharis_macularius/1-512
------------------------------------------------------------------------
-----------------------MNKIQTMDILPKR-KKQKGMQLSAPSSSYK-IQFN--------------
------------------------------------------------------------------------
------------EVVIFI---------------------LEKKMGVTR------------------------
------------------------------------------------------RMFLMD------------
------------------------------------------------------------------------
------------------------------------------------------------------------
------------------------------------------------------------------------
------------------------------------------------------------------------
------------------------------------------------------------------------
----------LARRKGFR------------------------------------------------------
-----------------------VENELS-----------------------------------DSVTHIVA
ENNSCAEILKWLQVHRIGDSS-GFKLLDISWLIACMEAGKPVDSE-KYQL--L---V--R-REYG-------
--I--SS---SPH-------PEKR---AP--------ISVS---KFSQYACQRRTTL-NNY-NKKIT-----
----DAFEILA--------------------------------------ENYEFRENEGPCLAFRRAASVLK
SLP----FTIVKAKDIEGLPWMGEQVKE------------VIEDFLEEGESPRVKNVLNCEYYKSFKKFTSV
---------FGVGMKTSEKWYRMGLRNLEDV-----KQDKSLKLTRMQRAG--LLHYEDLISSVSKAEADST
ALIVKDTVWR----FSPTAVVTLTGGF--------R-RGKKMGHDV----DFLITIPGAS-Q---EDELLYQ
VTDIWK----------KQGLLLYYDIIESTFDKTKLPSRKVDALDHFQKCFAILKLHK-ER-V-DH---SRS
V---ISKDSA-E--EV-----KDWKAIRVDLVVTPFEQYAFALL--GWSGSRQFERDLRRYATHERKMMLDN
-HALYDKTK------------------------------------RIFLNA-----VN-EEE----------
-----------------------IF------------------------------AHLGL--------DY--
-----------IEP---------W---------------------------ERNA-----------------
--------------------------------------------
>Eumetopias_jubatus/1-513
------------------------------------------------------------------------
-------------------MPLPMDPLQMVHSGPRK-KRPRQTGASMVSPPHD-IKFQ--------------
------------------------------------------------------------------------
------------DLVLYI---------------------LEKKMGTTR------------------------
------------------------------------------------------RAFLME------------
------------------------------------------------------------------------
------------------------------------------------------------------------
------------------------------------------------------------------------
------------------------------------------------------------------------
------------------------------------------------------------------------
----------LARRKGFR------------------------------------------------------
-----------------------VENELS-----------------------------------DSITHIVA
ENNSGSEVLEWLQVQNMKASS-QLELLDVSWLIESMGAGRPVEMLGKHQL--------VR-RDNS-------
--A--SP---NPE-------SQKT---PP--------LAVK---KISQYACQRRTTL-NNC-NHIFT-----
----DAFEVLA--------------------------------------ENYEFRENEVFCLAFMRAASVLK
SLP----FTIISMKDTEGIPCLGDKVKC------------VIEEIIEDGESSEVKAVLNDERYQSFKLFTSV
---------FGVGLKTSEKWFRMGFRTLSKI-----KSDKTLKFTPMQKAG--FLYYEDLVSSVTRAEAEAV
GVLVKEAVWA----FLPDAFVTMTGGF--------R-RGKKIGHDV----DFLITSPGSR-D-EEEERLLPK
VMNLWE----------RKGLLLYCDFVESTFEKLKLPSRNVDALDHFQKCFLILKLHH-RR-V-DS---GKY
S---------QQ--EG-----KTWKAIRVDLVMCPYERRAFALL--GWTGSRQFERDLRRYATHERKMVLDN
-HALYDKTK------------------------------------KIFLKA-----ES-EEE----------
-----------------------IF------------------------------AHLGL--------DY--
-----------IEP---------W---------------------------ERNA-----------------
--------------------------------------------
>Falco_cherrug/1-513
------------------------------------------------------------------------
-----------------------MDRIRAPGVLSQR-KRQKGMHSPNLSCSYE-IKFN--------------
------------------------------------------------------------------------
------------KFVIFI---------------------MQRKMGMTR------------------------
------------------------------------------------------RTFLME------------
------------------------------------------------------------------------
------------------------------------------------------------------------
------------------------------------------------------------------------
------------------------------------------------------------------------
------------------------------------------------------------------------
----------LARRKGFR------------------------------------------------------
-----------------------VESELS-----------------------------------DSVTHIVA
ENNSYPEVLDWLRGQAVSDSS-RFELLDISWFTACMEAGRPVDSEMKYRL--M------E-QGQS-------
--P--AL---NTS-------ESEV---PS--------FIAS---KVSEYSCQRKTTL-NNY-NKKFT-----
----DAFEIMA--------------------------------------ENYEFKENEIICLEFLRAASVLK
SLP----FPVTRMKDIQGLPCMGDRVRD------------VIEEIIEEGESSRVEEVLNDERYKSFKQFTSV
---------FGVGVKTSEKWYRMGLRTLEEV-----KADKTLKLSKMQKAG--FLYYEDLVSSVSKAEADAV
SLIVKNTVCM----FLPDALVTITGGF--------R-RGKNIGHDI----DFLITNPGPR-E---DDELLHK
VVDIWK----------KQGLLLYCDMVESTFVKEQLPSRKVDAFDNFQKCFIILKLHQ-PR-V-EN---SSY
N---TSKKFDMA--EV-----KDWKAIRVDLVITPFEQYAYALL--GWTGSRQFGRDLRRYATHERKMILDN
-HALYDRRK------------------------------------RIFLKA-----GS-EEE----------
-----------------------IF------------------------------AYLGL--------DY--
-----------VEP---------W---------------------------ERNA-----------------
--------------------------------------------
>Falco_naumanni/1-513
------------------------------------------------------------------------
-----------------------MDRIRAPGVLSQR-KRQRGMHSPNLSCSYE-IKFN--------------
------------------------------------------------------------------------
------------KFVIFI---------------------MQRKMGMTR------------------------
------------------------------------------------------RTFLME------------
------------------------------------------------------------------------
------------------------------------------------------------------------
------------------------------------------------------------------------
------------------------------------------------------------------------
------------------------------------------------------------------------
----------LARRKGFR------------------------------------------------------
-----------------------VESELS-----------------------------------DSVTHIVA
ENNSYPEVLDWLRGQAVSDSS-RFELLDISWFTACMEAGRPVDSEMKYRL--M------E-QGQS-------
--P--AL---NTS-------ESEV---PS--------FIAS---KVSEYSCQRKTTL-NNY-NKKFT-----
----DAFEIMA--------------------------------------ENYEFKENEIICLEFLRAASVLK
SLP----FPVTRMKDIQGLPCMGDRVRD------------VIEEIIEEGESSRVEEVLNDERYKSFKQFTSV
---------FGVGVKTSEKWYRMGLRTLEEV-----KADKTLKLSKMQKAG--FLYYEDLVSSVSKAEADAV
SLIVKNTVCM----FLPDALVTITGGF--------R-RGKNIGHDI----DFLITSPGPR-Q---DDELLHK
VVDLWK----------KQGLLLYCDMVESTFVKEQLPSRKVDAFDNFQKCFIILKLHQ-PR-V-EN---SSY
N---TSKKFDMA--EV-----KDWKAIRVDLVITPFEQYAYALL--GWTGSRQFGRDLRRYATHERKMILDN
-HALYDRRK------------------------------------RIFLKA-----GS-EEE----------
-----------------------IF------------------------------AYLGL--------DY--
-----------VEP---------W---------------------------ERNA-----------------
--------------------------------------------
>Falco_peregrinus/1-513
------------------------------------------------------------------------
-----------------------MDRIRAPGVLSQR-KRQKGMHSPNLSCSYE-IKFN--------------
------------------------------------------------------------------------
------------KFVIFI---------------------MQRKMGMTR------------------------
------------------------------------------------------RTFLME------------
------------------------------------------------------------------------
------------------------------------------------------------------------
------------------------------------------------------------------------
------------------------------------------------------------------------
------------------------------------------------------------------------
----------LARRKGFR------------------------------------------------------
-----------------------VESELS-----------------------------------DSVTHIVA
ENNSYPEVLDWLRGQAVSDSS-RFELLDISWFTACMEAGRPVDSEMKYRL--M------E-QGQS-------
--P--AL---NTS-------ESEV---PS--------FIAS---KVSEYSCQRKTTL-NNY-NKKFT-----
----DAFEIMA--------------------------------------ENYEFKENEIICLEFLRAASVLK
SLP----FPVTRMKDIQGLPCMGDRVRD------------VIEEIIEEGESSRVEEVLNDERYKSFKQFTSV
---------FGVGVKTSEKWYRMGLRTLEEV-----KADKTLKLSKMQKAG--FLYYEDLVSSVSKAEADAV
SLIVKNTVCM----FLPDALVTITGGF--------R-RGKNIGHDI----DFLITNPGPR-E---DDELLHK
VVDLWK----------KQGLLLYCDMVESTFVKEQLPSRKVDAFDNFQKCFIILKLHQ-PR-V-EN---SSY
N---TSKKFDMA--EV-----KDWKAIRVDLVITPFEQYAYALL--GWTGSRQFGRDLRRYATHERKMILDN
-HALYDRRK------------------------------------RIFLKA-----GS-EEE----------
-----------------------IF------------------------------AYLGL--------DY--
-----------VEP---------W---------------------------ERNA-----------------
--------------------------------------------
>Felis_catus/1-509
------------------------------------------------------------------------
-----------------------MDPLQMAHSGPRK-KRPRQMGASMVSPPHD-IKFR--------------
------------------------------------------------------------------------
------------DLVLYI---------------------LEKKMGTTR------------------------
------------------------------------------------------RAFLME------------
------------------------------------------------------------------------
------------------------------------------------------------------------
------------------------------------------------------------------------
------------------------------------------------------------------------
------------------------------------------------------------------------
----------LARRKGFR------------------------------------------------------
-----------------------VENELS-----------------------------------DSVTHIVA
ENNSGSDVLEWLQVQNVKASS-QLELLDISWLIESMGAGEPVEVTGKHQL--V------R-RDYS-------
--A--SP---NPE-------LQET---PP--------LVVK---KIPLYACQRRTTL-NNF-NHIFT-----
----DAFEVLA--------------------------------------ENYEFKENEISSATFMRAASVLK
SLP----FTIISMKDTEGIPCLGDKVKC------------VIEEIIEDGESSEVKAVLNDERYQSFKLFTSV
---------FGVGLKTSEKWFRMGFRTLSKI-----KSDKTLKFTQMQKAG--FLYYEDLVSCVTRAEAEAV
GVLVKEAVWA----FLPDAFVTMTGGF--------R-RGKKIGHDV----DFLITIPGST-D-EEEEQLLPK
VINLWQ----------RKELLLYCDLVESTFEKLKLPSRKVDALDHFQKCFLILKLHH-QR-V-DS---GKC
S---------QQ--EG-----KTWKAIRVDLVMCPYERRAFALL--GWTGSRQFERDLRRYATHERKMILDN
-HALYDKTK------------------------------------KIFLKA-----ES-EEE----------
-----------------------IF------------------------------AHLGL--------DY--
-----------IEP---------W---------------------------ERNA-----------------
--------------------------------------------
>Ficedula_albicollis/1-513
------------------------------------------------------------------------
-----------------------MDRFKAPTVTSMR-KRQKGLHSPKLSCSYE-IKFS--------------
------------------------------------------------------------------------
------------SFVIFI---------------------MQRKMGMTR------------------------
------------------------------------------------------RSFLME------------
------------------------------------------------------------------------
------------------------------------------------------------------------
------------------------------------------------------------------------
------------------------------------------------------------------------
------------------------------------------------------------------------
----------LGRRKGFR------------------------------------------------------
-----------------------VESELS-----------------------------------DSVTHIVA
ENNSYLEVLDWLKGQAVGDSS-RFELLDISWFTACMEAGRPVDSEMKYRL--V------E-QCQS-------
--P--PL---STP-------ELEM---PA--------FIAT---KVSQYSCQRKTTL-DNY-NKKFT-----
----DAFEVMA--------------------------------------ENYEFKENEIFCLEFLRAASLLK
SLP----FSVTRMKDIQGLPCMGDQVRD------------IIEEIIEEGESSRVKEVLNDERYKAFKQFTSV
---------FGVGVKTSEKWYRMGLRTVEEV-----KADKTLKLSKMQKAG--FLYYEDLVSCVSKAEADAV
SLIVKNTVCS----FLPDALVTITGGF--------R-RGKNIGHDI----DFLITNPGPR-E---DDELLHK
VIDLWK----------KQGLLLYCDIIESTFVKEQLPSRKVDAMDHFQKCFAILKLYQ-PR-V-DN---STC
N---TSKKLGMA--EV-----KDWKAIRVDLVITPFEQYAYALL--GWTGSRQFGRDLRRYAAHERKMILDN
-HALYDRRK------------------------------------RIFLKS-----GS-EEE----------
-----------------------IF------------------------------AHLGL--------DY--
-----------VQP---------W---------------------------ERNA-----------------
--------------------------------------------
>Fukomys_damarensis/1-510
------------------------------------------------------------------------
-----------------------MDPLQTVHSGPRK-KRPRQTGTLMASGPHD-IRFG--------------
------------------------------------------------------------------------
------------DLVLFI---------------------LEKKMGTTR------------------------
------------------------------------------------------RAFLME------------
------------------------------------------------------------------------
------------------------------------------------------------------------
------------------------------------------------------------------------
------------------------------------------------------------------------
------------------------------------------------------------------------
----------LARRKGFR------------------------------------------------------
-----------------------VENELS-----------------------------------DSVTHIVA
ENNSGNEVLEWLQVQNIQARS-QPELLDISWLIECMGAGKPVEMTGRHQL--V---V--R-RDSP-------
--A--SP---NPG-------PQKT---PS--------LAVQ---KIPEYACQRRTTL-NNC-NYIFT-----
----NAFEILA--------------------------------------EDCEFRENEGSYVIYMRAASVLK
SLP----FTIISMKDTEGIPCLGDKVKY------------IIEEIIEDGESSEVKTVLNNERYKSFKLFTSV
---------FGVGLKTSEKWFRMGFRSLSNI-----KSDKSLTFTRMQKAG--FLYYEDLVSCVTRAEAEAV
SKLVEEAVWA----FLPGAFISMTGGF--------R-RGKEIGHDV----DFLITSPEVT-E-DEEQQFLHK
VINLWE----------KKGLLLYSDLVESTFEKLKLPSRKVDALDHFQKCFLILKLHH-RI-V-DN---DKS
L---------QQ--GE-----KTWKAIRVDLVMCPYERRAFALL--GWTGSRQFERDLRRYATHERKMMLDN
-HALYDKTK------------------------------------KIFLKA-----ES-EEE----------
-----------------------IF------------------------------AHLGL--------DY--
-----------IEP---------W---------------------------ERNA-----------------
--------------------------------------------
>Fulmarus_glacialis/1-319
------------------------------------------------------------------------
------------------------------------------------------------------------
------------------------------------------------------------------------
------------------------------------------------------------------------
------------------------------------------------------------------------
------------------------------------------------------------------------
------------------------------------------------------------------------
------------------------------------------------------------------------
------------------------------------------------------------------------
------------------------------------------------------------------------
------------------------------------------------------------------------
------------------------------------------------------------------------
------------------------------------------------------------------------
------------------------------------------------------------------------
----DAFEIMA--------------------------------------ENYEFKENEIFCLEFLRAASVLK
FLP----FPVTRMKDIQGLPCMGDRVRD------------VIEEIIEEGESSRAKEVLNDERYKSFKQFTSV
---------FGVGVKTSEKWYRMGLRTLEEV-----KADKTLKLSKMQRAG--FLYYEDLVSCVSKAEADAV
SLIVKNTVCT----FLPDALVTITGGF--------R-RGKKIGHDI----DFLITNPGPR-E---DDELLHK
------------------GLILYCDIVESTFVKEQLPSRKVDAMDNFQKCFAILKLYQ-PR-V-DN---SSY
N---TSKNFDMA--EV-----KDWKAIRVDLVITPFEQYAYALL--GWTGSRQFGRDLRRYATHERKMILDN
-HALYDRRK------------------------------------VLFILR-----NK-AI-----------
------------------------------------------------------------------------
------------------------------------------------------------------------
--------------------------------------------
>Fundulus_heteroclitus/1-498
------------------------------------------------------------------------
-------------------------MLHAPVVGPRPKKRSKP-EEAGVSRREE-AKFK--------------
------------------------------------------------------------------------
------------DVRIFL---------------------VERKMGRSR------------------------
------------------------------------------------------RSFLTQ------------
------------------------------------------------------------------------
------------------------------------------------------------------------
------------------------------------------------------------------------
------------------------------------------------------------------------
------------------------------------------------------------------------
----------LARSKGFI------------------------------------------------------
-----------------------VEDALS-----------------------------------DTVTHVVS
EDSQSSSLWAWLKGGSLTDLS-AVKVLDVSWFTDSMREGRPVPVETKHLI----------------------
--Q--DI-------------LQEA---PK-------AAPVN---KVSQYACQRRTTT-ENN-NRIFT-----
----DAFEVLA--------------------------------------EHYEFNDLQGRCLAFRRAASVLK
SLP----WAVRCVEATQDLPCLGEHTTA------------IMKEILQHGRSFEVEKVLADERCRTLKLFTSV
---------FGVGPKTAEKWHRRGLRSFSDV-----LAQPGIQLNRMQQSG--FLHYGDISRAVSRAEARAV
GNIIDEAVHV----ITPNAILALTGGF--------R-RGKEFGHDV----DFIVTTAELG-N---EKSLLIN
IIDILK----------KQGLLLFSDYQASTFDMSKLPSHRFEAMDHFAKCFLILRLEA-SL-V-EG--GLQR
A---------EG--DS-----RDWRAVRVDLVSPPVDRYAYTLL--GWTGSRMFERDLRRFARMERQMLLDN
-HALYDKTK------------------------------------KEFLTA-----TT-EKD----------
-----------------------IF------------------------------DHLGL--------EY--
-----------IEP---------W---------------------------QRNA-----------------
--------------------------------------------
>Gadus_morhua/1-501
------------------------------------------------------------------------
-------------------------MLHATMLPPMRKRQRRTEGTEGPRYGVE-VKFP--------------
------------------------------------------------------------------------
------------DVRLYL---------------------VEKKMGATR------------------------
------------------------------------------------------RGFLAQ------------
------------------------------------------------------------------------
------------------------------------------------------------------------
------------------------------------------------------------------------
------------------------------------------------------------------------
------------------------------------------------------------------------
----------LARAKGFL------------------------------------------------------
-----------------------VEDVLS-----------------------------------ERVTHVVS
EQNQAQELWQWLRRQALNNLP-TLHVLDIGWFTDSMREGRPVTLEARHHI----------------------
--Q--DI---LPE-------ASTH-------------LPVV---VLSRYACQRRTST-ENH-NEIFT-----
----DAFEVMA--------------------------------------ESYEFSQCDGQCLAFRRAASVLK
SVP----WPVERLGAATRLPCLGEHTRA------------VMEEILQCGRSFEVEKILCNDRYQRLKLFTSV
---------FGVGPKTAEKWHRGGLRTLNDA-----LEDPGVELNSMQKAG--FRHHGDISRAVSRAEALAL
GEILHQAALG----ISAHAVLVLTGGF--------R-RGKEFGHDV----DFLLSTPEQG-K---EETLLLS
LVDSLR----------RQGILLYCDHHPSTFDINNLPGVSFEAMDHFAKSFLILRLED-RQ-V-EG--GVQR
P---------EGQHDG-----RSWRAVRVDVVAPPMERYAFTLL--GWTGSRQFERDLRRFARKEKRMLLDN
-HGLWDKTK------------------------------------KEFLPA-----ER-EED----------
-----------------------IF------------------------------AHLGL--------EY--
-----------LEP---------Q---------------------------LRNA-----------------
--------------------------------------------
>Galeopterus_variegatus/1-475
------------------------------------------------------------------------
-----------------------MDLLPMAHSGPRK-KRPRQTGTSMASTSHD-IKFQ--------------
------------------------------------------------------------------------
------------DLVLFI---------------------LEKKMGTTR------------------------
------------------------------------------------------RAFLME------------
------------------------------------------------------------------------
------------------------------------------------------------------------
------------------------------------------------------------------------
------------------------------------------------------------------------
------------------------------------------------------------------------
----------LARRKGFR------------------------------------------------------
-----------------------VDNELS-----------------------------------DSVTHIVA
ENNSGSDVLEWLQVQKIRASS-QLELLDVSWLIECMRAGKPVEMTGKHQL--------VVKRDYL-------
--A--SP---NPG-------PQKT---LP--------LAAQ---KISPYACQRRTTL-NNC-NHMFT-----
----DAFEILA--------------------------------------ENYEFRENEDSYLAFKRAASVLK
SLP----FTIISMRDTEGIPCLGDNVKC------------VIEEIIEDGESSEVKNVLNDERYQSFKLFTSV
---------FGVGLKTSERWFRMGFRTLSTI-----RSDKSLKFTRMQKAG--FLYYEDLVSCVTRAEAEAV
SVLVKEAVWA----FLPDALVTMTGGF--------R------------------------------------
----------------SQGLLLYHDLVESTFEKLKLPSRNVDALDHFQKCFLILKLDH-QR-V-DS---DKS
N---------QQ--EG-----KTWKAIRVDLVMCPYECRAFALL--GWTGSPQFERDLRRYATHERKMRLDN
-HALYDKTK------------------------------------RIFLKA-----ES-EEE----------
-----------------------IF------------------------------AHLGL--------DY--
-----------IEP---------W---------------------------ERNA-----------------
--------------------------------------------
>Gallus_gallus/1-433
------------------------------------------------------------------------
-----------------------MERIRPPTVVSQR-KRQKGMYSPKLSCGYE-IKFN--------------
------------------------------------------------------------------------
------------KLVIFI---------------------MQRKMGMTR------------------------
------------------------------------------------------RTFLME------------
------------------------------------------------------------------------
------------------------------------------------------------------------
------------------------------------------------------------------------
------------------------------------------------------------------------
------------------------------------------------------------------------
----------LARSKGFR------------------------------------------------------
-----------------------VESELS-----------------------------------DSVTHIVA
ENNSYPEVLDWLKGQAVGDSS-RFEILDISWLTACMEMGRPVDLEKKYHL--V---E--Q-AGQY-------
--P--TL---KTP-------ESEV---SS--------FTAS---KVSQYSCQRKTTL-NNC-NKKFT-----
----E-------------------------------------------------------------------
--------------------------------------------------------------------FTSV
---------FGVGVKTSEKWFRMGLRTVEEV-----KADKTLKLSKMQRAG--FLYYEDLVSCVSKAEADAV
SSIVKNTVCT----FLPDALVTITGGF--------R-RGKKIGHDI----DFLITSPGQR-E---DDELLHK
VVNLWK----------KQGLLLYCDIIESTFVKEQIPSRHVDAMDHFQKCFAILKLYQ-PR-V-DN---SSY
N---MSKKCDMA--EV-----KDWKAIRVDLVITPFEQYAYALL--GWTGSRQFGRDLRRYATHERKMMLDN
-HALYDKRK------------------------------------RVFLKA-----GS-EEE----------
-----------------------IF------------------------------AHLGL--------DY--
-----------VEP---------W---------------------------ERNA-----------------
--------------------------------------------
>Gambusia_affinis/1-497
------------------------------------------------------------------------
-------------------------MFHAP-AAPRPRKRSKP-GEDSFCRREE-ATFQ--------------
------------------------------------------------------------------------
------------DVRIFL---------------------VERKMGRSR------------------------
------------------------------------------------------RSFLTQ------------
------------------------------------------------------------------------
------------------------------------------------------------------------
------------------------------------------------------------------------
------------------------------------------------------------------------
------------------------------------------------------------------------
----------LARSKGFA------------------------------------------------------
-----------------------VEDILS-----------------------------------DAVTHVVS
EDSQPSSLWAWLKGRSLSDLS-TVNVLDISWFTDSMREGRPVPVETKHLI----------------------
--Q--DI---LPE-------APKA---AP----------VN---TVSQYACQRRTTT-ENN-NRIFT-----
----DAFEVLA--------------------------------------ENYEFNDIEGRCLAFRRAASVLK
SLP----WAVRCVGATQDLPCLGEHTKA------------VIKEILQYGRSFEVEKILSDERCQTLKLFTSV
---------FGVGPKTAEKWYRGGLRSFSDV-----LAQPGIHLNRMQQSG--FLHYGDISRAVSKAEAEAV
GNIIDEAVHV----ITPNAILALTGGF--------R-RGKDFGHDV----DFIVTTTELG-K---EENLLIS
VIESLK----------KQGLLLFSDYQASTFDISKLPSHRFEAMDHFAKCFLILRLEG-SR-V-EG--GLQR
A---------QG--DG-----RGWRAVRVDLVSPPADRYAFTML--GWTGSRMFERDLRRFARLERRMLLDN
-HALYDKTK------------------------------------KEFLTA-----TT-EKD----------
-----------------------IF------------------------------DHLGL--------EY--
-----------IEP---------W---------------------------QRNA-----------------
--------------------------------------------
>Gasterosteus_aculeatus_aculeatus/1-500
------------------------------------------------------------------------
-------------------------MFQSA-VAPRARKRSRP-AEAGVSRCNE-VKFE--------------
------------------------------------------------------------------------
------------DVRVFL---------------------VERKMGRSR------------------------
------------------------------------------------------RSFLTQ------------
------------------------------------------------------------------------
------------------------------------------------------------------------
------------------------------------------------------------------------
------------------------------------------------------------------------
------------------------------------------------------------------------
----------LATSKGFI------------------------------------------------------
-----------------------VENVLS-----------------------------------DKVTHVVS
EDSQAASLWKWLRECAPADPP-GVHVLDISWFTDSMREGKPVAVETRHLI----------------------
--Q--DA---VAT-------PPEG--SKP--------ASMA---TVSQFACQRRTTT-ENS-NKKIT-----
----DAFEVLA--------------------------------------ENYEFNEMDGSCLAFRRAASVLK
SLP----MAVRSLRETQDLPCLGEHTKA------------VMEEVLRCGRSFEVEKLLSDERYQTFKLFTSV
---------FGVGPKTADKWYRGGLRSFSEV-----LADRSIHLNQMQQIG--FLHYGDISGVVSKAEARSL
RNIIDEAARA----TTPAAKVALTGGF--------C-REKEFGHDV----DFIVTTPELG-G---EETLLPK
IIDELK----------KQGMLLYCDYHPSTFDINKLPSPKFEAMDHYAKCFLILRLEG-SR-V-EG--GLHI
A---------EG--DN-----RGWRAVRVDLVSPPVDRYAFALL--GWSGSRQFERDLRRFARAKRGMLLDN
-HALYDKNK------------------------------------NEFLAA-----ST-EKD----------
-----------------------IF------------------------------AHLGL--------EY--
-----------IEP---------W---------------------------QRNA-----------------
--------------------------------------------
>Gavia_stellata/1-504
------------------------------------------------------------------------
-----------------------MDRIRAPAVFSQR-KRQKAMHSPNLSCSYE-IKFN--------------
------------------------------------------------------------------------
------------KFVIFI---------------------MERKMGVTR------------------------
------------------------------------------------------RSFLMD------------
------------------------------------------------------------------------
------------------------------------------------------------------------
------------------------------------------------------------------------
------------------------------------------------------------------------
------------------------------------------------------------------------
----------LARRKGFR------------------------------------------------------
-----------------------VESELS-----------------------------------DSVTHIVA
ENNSYSEVLDWLKGQAVGDSS-RFELLDISWFTACMEAGRPVDSEMKYRL--M------E-QDQS-------
--P--PL---NTP-------ESEV---PS--------FIAS---KVSQYSCQRKTTL-NNY-NKKFT-----
----DAFEIMA--------------------------------------ENYEFKENEIFCLEFLRAASVLK
FLP----FPVTRMKDIQGLPCMGDRVRD------------VIEEIIEEGESSRAEEVLNDERYKSFKQFTSV
---------FGVGVKTSEKWYRIGLRTLEEV-----KADKTLKLSKMQRAG--FLYYEDLVSCVSKAEADAV
SLIVKNTVCT----FLPDALVTITGGF--------R-RGKKIGHDI----DFLITNPGPR-E---DDELLHK
------------------GLLLYCDIIESTFVKEQLPSRKVDAMDNFQKCFAILKLYQ-PR-V--N---SSY
N---TSKNFDMA--EV-----KDWKAIRVDLVITPFEQYAYALL--GWTGSRQFGRDLRRYATHERKMILDN
-HALYDRRK------------------------------------RIFLKA-----RS-EEE----------
-----------------------IF------------------------------AHLGL--------DY--
-----------VEP---------W---------------------------ERNA-----------------
--------------------------------------------
>Gavialis_gangeticus/1-504
------------------------------------------------------------------------
---------------------------MEFNISPRAFHLPWDLRVNVKLIKTSTLTFR--------------
------------------------------------------------------------------------
---------------------------------------TNKEMKL--------------------------
------------------------------------------------------R-----------------
------------------------------------------------------------------------
------------------------------------------------------------------------
------------------------------------------------------------------------
------------------------------------------------------------------------
------------------------------------------------------------------------
------------------------------------------------------------------------
-----------------------CDYPLS-----------------------------------DSVTHIVA
ENNSCGEVLQWLRGQKVRDSS-RFELLDISWFTACMEAGKPVDSEIKHRL--------IVQQDCS-------
--A--TS---ETC-------VSEA---SS--------FAAD---RVSQYACQRRTTL-NNH-NKKFT-----
----DAFEILA--------------------------------------ENFEFRENKLGCLEFLRAASVLK
FLP----FPIVQMKNIEGLPCMGDKVRC------------VIEEIIEEGESFQAKEILNDERYKSFKLFTSV
---------FGVGLKTTEKWYRMGFRTLEEV-----KAEKTLKLSRMQIAG--FLHYEDIVSYVSKAEADAV
SLLIKDTVCM----FSPDALVTVTGGF--------R-RGKKTGHDV----DFLITNPGPK-E---EKELLHK
VVDLWE----------KQGLLLYCDVIESTFEKEKLPSRRVDALDHFQKCFAILKLHQ-QR-TGNSNSNISK
E---------SDKAEV-----KDWKAIRVDLVISPFEQYAYALL--GWTGSRQFERDLRRYASRERKMMLDN
-HALYDKTK------------------------------------ALILMG---------------------
-----------------------DF------------------------------NHPDI------------
-----------C-----------W---------------------------EGNTAVHKQSRQFLVSVKDNI
LVKVL---------------------------------------
>Gekko_japonicus/1-517
------------------------------------------------------------------------
-----------------------MDKIQMTDILPKR-KKQRGMQFSAPANTYK-IQFN--------------
------------------------------------------------------------------------
------------DIVIFI---------------------LEKKMGVTR------------------------
------------------------------------------------------RMFLMD------------
------------------------------------------------------------------------
------------------------------------------------------------------------
------------------------------------------------------------------------
------------------------------------------------------------------------
------------------------------------------------------------------------
----------LARRKGFR------------------------------------------------------
-----------------------VENELS-----------------------------------DSVTHIVA
EDTSCAEVLQWLQIHGMGNSS-GFRLLDISWLTTCMEAGKPVDSE-KYRL--L---V--S-XVCPTXDQQIG
QHV--TE---EHP-------SASV---HP--------LDTSFLATVSQYACQRRTTL-NNY-NKKFT-----
----DAFEILA--------------------------------------ENYEFRENEGPCLAFRRAASVLK
YLP----FTIVKATDIVGLPWMGEQVKG------------VIEDILEEGESPRVKTVLNCEYYRSFKQFTSV
---------FGVGLKTSEKWYRMGLRTLEDV-----KEDKSLKLTRMQRAG--LLNYEDLSSLVSKAEADSV
AVIVKDTVLR----FSSSALVTLTGGF--------R-RGKKKGHDV----DFLITIPGAR-Q---EDELLH-
-----------------QGLLLYYDIIESTFEKTKLPSRKVDALDHFQKCFAVLKLHK-ER-V-DC---RSS
V---VSEDSAEE--EV-----KDWKAIRVDLVVSPFEQYPFALL--GWSGSRQFERDLRRYATHEKKMLLDN
-HALYDKTK------------------------------------RIFLNA-----VN-EEE----------
-----------------------IF------------------------------AHLGL--------DY--
-----------IEP---------W---------------------------ERNA-----------------
--------------------------------------------
>Geotrypetes_seraphini/1-515
------------------------------------------------------------------------
-----------------------MALFGHSCLVPLR-KKPKVAQYSHSLSKHE-IKFN--------------
------------------------------------------------------------------------
------------EVVLFI---------------------MERKMGTSR------------------------
------------------------------------------------------RAFLMD------------
------------------------------------------------------------------------
------------------------------------------------------------------------
------------------------------------------------------------------------
------------------------------------------------------------------------
------------------------------------------------------------------------
----------LGRRKGFR------------------------------------------------------
-----------------------IEDELR-----------------------------------DSVTHIVA
ENNSCSEVLAWLQAEKLRDIS-RLHLLDISWFTDCMGAGKPIQIENKHLL--A---L--R-GDRN-------
-PT--RP---HPS-------PADL---PD--------ESAA---KISQYACKRRTTL-QNC-NSLFT-----
----DAFEILA--------------------------------------ENYEFNANKGPCLAFRRAASVLK
SLQ----FTITSITDVQGLPWIGDEIED------------VIESIIEDGESPKVVGVLNDEKYKSFKLFTSV
---------FGVGLKTSEKWFKMGFRTLEYI-----KEDSALTLTKMQKAG--FLYYDDLITPVSKAEAEAI
SLAVKDTVWA----FLPDALVTLTGGF--------R-RDKQTGHDV----DLLITCPRPG-K---EKEVLHK
AIDQWK----------KQDLLAYYNVIESTFDETKLPSKRVDALDHFQKCFAIFKLYK-QR-P-GT---NIS
D---EAQQSDKM--ET-----RNWKAIRVDLVITPFAQYAYALL--GWTGSRQFERDLRRYATHERRMMLDN
-HILYDKTK------------------------------------RIFLKA-----TS-EQE----------
-----------------------IF------------------------------AHLGL--------KY--
-----------IEP---------W---------------------------ERNA-----------------
--------------------------------------------
>Girardinichthys_multiradiatus/1-497
------------------------------------------------------------------------
-------------------------MFYAPVALRPK-KRSKP-EEASFSRHEE-PKFQ--------------
------------------------------------------------------------------------
------------DVRIFL---------------------VERKMGHSR------------------------
------------------------------------------------------RSFLTQ------------
------------------------------------------------------------------------
------------------------------------------------------------------------
------------------------------------------------------------------------
------------------------------------------------------------------------
------------------------------------------------------------------------
----------LARSKGFI------------------------------------------------------
-----------------------VEDVLS-----------------------------------DTVTHVVS
EDSQSSSLWAWLKGCSLSDLS-TVNVLNISWFTDSMREGRPVPVQTKHLI----------------------
--Q--EI---LPE-------TPKP---AP----------VN---KVSQYACQRRTTT-ENY-NRIFT-----
----DAFEVLA--------------------------------------VNYELNEIEGRCLAFRRAASVLK
SLP----WAVKCVGATQDLPCLGEHTKA------------VMKEILQYGRSFEVEKILSDERCQTLKLFTSV
---------FGVGPKTAEKWYRRGFRSFSGV-----LSEPSIQLNRMQQSG--FLHYGDISRAVSKAEAQAV
GNIIDEAVHV----ITPNAILALTGGF--------R-RGKEIGHDV----DFILTTPELG-R---EESLLIS
VIDHLK----------KQGLLLFSDHQASTFDISKLPSHRFEAMDHFAKCFLILRLEG-SK-V-EG--GLQR
A---------EG--DS-----RDWKAVRVDLVSPPVDRYAYTLL--GWTGSRMFERDLRRFARLERQMLLDN
-HALYDKTK------------------------------------KEFLTA-----TT-EKD----------
-----------------------IF------------------------------DHLGL--------EY--
-----------IEP---------W---------------------------QRNA-----------------
--------------------------------------------
>Globicephala_melas/1-510
------------------------------------------------------------------------
-----------------------MDPLHVAPSGPRK-KRPRQLGASMASPSYD-IKFG--------------
------------------------------------------------------------------------
------------DLVLFI---------------------LEKKMGTTR------------------------
------------------------------------------------------RTFLME------------
------------------------------------------------------------------------
------------------------------------------------------------------------
------------------------------------------------------------------------
------------------------------------------------------------------------
------------------------------------------------------------------------
----------LARRKGFR------------------------------------------------------
-----------------------VENELS-----------------------------------DSVTHIVA
ENNSGSEVLDWLQVQNVRASS-QLELLDVSWLIESMGAGKPVEITGKHQL--V---V--R-TDYS-------
--A--TP---NPG-------FQKT---PP--------LAVK---KISQYACQRRTTL-NNW-NHMFT-----
----DAFEVLA--------------------------------------ENYEFKENEVFCVEFTRAASVLK
SLP----FTIISMRDTEGIPCLGDRVKC------------VMEEIIEDGESSEVKAVLNDERYQSFKLFTSV
---------FGVGLKTSEKWFRMGFRSLSKI-----RSDKTLKFTRMQKAG--FLYYEDLVSCVTRAEAEAV
GVLVKEAVWA----FMPDAFVTMTGGF--------R-RRKKTGHDV----DFLITSPGST-E-DEEQQLLPK
VINLWE----------RKGLLLYCDLVESTFEKFKGPSRQVDALDHFQKCFLILKLHH-QR-V-DS---DKS
T---------QQ--EG-----KTWKAIRVDLVMCPYEQYAFALL--GWTGSRQFERDLRRYATHDRKMVLDN
-HALYDKTK------------------------------------RMFLKA-----GS-EEE----------
-----------------------IF------------------------------AHLGL--------DY--
-----------IEP---------W---------------------------ERNA-----------------
--------------------------------------------
>Gopherus_evgoodei/1-514
------------------------------------------------------------------------
-----------------------MDKIRTPSLFPQR-KKQKRLHPPISLSSCE-VKFS--------------
------------------------------------------------------------------------
------------ELVIFI---------------------MERKMGVTR------------------------
------------------------------------------------------RTFLME------------
------------------------------------------------------------------------
------------------------------------------------------------------------
------------------------------------------------------------------------
------------------------------------------------------------------------
------------------------------------------------------------------------
----------LARRKGFR------------------------------------------------------
-----------------------VENELS-----------------------------------DSVTHIVA
ENNSCAEVLEWLRGHKIRDSS-RFELLDISWFTACMEAGKPVDSEKKHRL--M---V--Q-KAYP-------
--A--TS---DTP-------ESET---SS--------FVAG---TVSQYACQRRTTL-NNC-NKKFT-----
----DVFEILV--------------------------------------ENYEFRENAVSCLAFMRAASVLK
FLP----FTIVRMDDLEGLPCMGSEIRN------------VIEEIIEEGESSQANDVLTDERYQSFKLFISV
---------FGVGLKTSEKWYRMGFRTLEEV-----KADKTLKLSRMQKAG--FLYYEDLLSRVSEAEADAV
SLIVKDAVRT----FLPDALVTITGGF--------R-RGKKIGHDV----DFLITSPELG-Q---EEEVLHK
VIDLWK----------KQGLLLYYDLIESTLEQAKLPSRKVDAFDHFQKCFAILKLHL-QR-V-DT---SSC
D---TSKESDKT--EV-----KDWKAIRVDLVVSPFEQYAYALL--GWTGSRQFERDLRRYATHERKMMLDN
-HALYDKTK------------------------------------KIFLKA-----KS-EEE----------
-----------------------IF------------------------------AHLGL--------DY--
-----------LEP---------W---------------------------ERNA-----------------
--------------------------------------------
>Gopherus_flavomarginatus/1-514
------------------------------------------------------------------------
-----------------------MDKIRTPSLFPKR-KKQKRMHPPISLSSCE-VKFS--------------
------------------------------------------------------------------------
------------ELVIFI---------------------MERKMGVTR------------------------
------------------------------------------------------RTFLME------------
------------------------------------------------------------------------
------------------------------------------------------------------------
------------------------------------------------------------------------
------------------------------------------------------------------------
------------------------------------------------------------------------
----------LARRKGFR------------------------------------------------------
-----------------------VENELS-----------------------------------DSVTHIVA
ENNSCAEVLEWLRGHKMRDSS-RFELLDISWFTACMEAGKPVDSEKKHRL--M---M--Q-QAYP-------
--A--TS---DTP-------ESET---SS--------FVAG---TVSQYACQRRTTL-NNC-NKKFT-----
----DAFEILV--------------------------------------ENYEFRENAVSCLAFMRAASVLK
FLP----FTIVRMDDLEGLPCMGSEIRN------------VIEEIIEEGESSRANDVLTDERYQSFKLFISV
---------FGVGLKTSEKWYRMGFRTLEEV-----KADKTLKLSRMQKAG--FLYYEDLLSRVSEAEADAV
SLIVKDAVRT----FLPDALVTITGGF--------R-RGKKIGHDV----DFLITSPELG-Q---EEEVLHK
VIDLWK----------KQGLLLYYDLIESTLEQAKLPSRKVDAFDHFQKCFAILKLHL-QR-V-DT---SSC
D---ISKESDKT--EV-----KDWKAIRVDLVVSPFEQYAYALL--GWTGSRQFERDLRRYATHERKMMLDN
-HALYDKTK------------------------------------RIFLKA-----KS-EEE----------
-----------------------IF------------------------------AHLGL--------DY--
-----------LEP---------W---------------------------ERNA-----------------
--------------------------------------------
>Gorilla_gorilla_gorilla/1-509
------------------------------------------------------------------------
-----------------------MDPPRASHLSPRK-KRPRQTGASMASSPQD-IKFQ--------------
------------------------------------------------------------------------
------------DLVVFI---------------------LEKKMGTTR------------------------
------------------------------------------------------RAFLME------------
------------------------------------------------------------------------
------------------------------------------------------------------------
------------------------------------------------------------------------
------------------------------------------------------------------------
------------------------------------------------------------------------
----------LARRKGFR------------------------------------------------------
-----------------------VENELS-----------------------------------DSVTHIVA
ENNSGSDVLEWLQVQKIQVSS-QPELLDVSWLVECIGAGKPVEMTGKHQL--------VVRRDYS-------
--D--ST---NPG-------PPKT---PP--------IAVQ---KISQYACQRRTTL-NNC-NQIFT-----
----DAFDILA--------------------------------------ENCEFRENEDSCVTFMRAASVLK
SLP----FTIISMKDTEGIPCLGSKVKG------------IIEEIIEDGESSEVKAVLNDERYQSFKLFTSV
---------FGVGLKTSEKWFRMGFRTLSKV-----RSDKSLKFTRMQKAG--FLYYEDLVSCVTRAEAEAV
SVLVKEAVWA----FLPDAFVTMTGGF--------R-RGKKMGHDV----DFLITSPGST-E--DEEQLLQK
VMNLWE----------NKGLLLYYDLVESTFEKLRLPSRKVDALDHFQKCFLIFKLPR-QR-V-DS---DQS
S---------WQ--EG-----KTWKAIRVDLVLCPYERRAFALL--GWTGSRQFERDLRRYATHERKMILDN
-HALYDKTK------------------------------------RIFLKA-----ES-EEE----------
-----------------------IF------------------------------AHLGL--------DY--
-----------IEP---------W---------------------------ERNA-----------------
--------------------------------------------
>Gouania_willdenowi/1-500
------------------------------------------------------------------------
-------------------------MLHGA-VGFHI-RRRSKMEKVPVSMHKD-AKFE--------------
------------------------------------------------------------------------
------------SVRLYL---------------------VERKMGSSR------------------------
------------------------------------------------------RAFLTQ------------
------------------------------------------------------------------------
------------------------------------------------------------------------
------------------------------------------------------------------------
------------------------------------------------------------------------
------------------------------------------------------------------------
----------LARSKGFI------------------------------------------------------
-----------------------VEDILS-----------------------------------DVVTHIVS
EDCQASSLWTWLEGHGVKTLP-MMQVLDITWFTDSMKQGKPVAVEPRHLI----------------------
--Q--GS---LPM-------LPDA--TTS--------TPVA---KVSQYACQRRTTT-ANS-NKIFT-----
----DAFEVLA--------------------------------------ESYEFNEMEGQSLAFRRAASVLR
SLP----SKIQSLRDAESLPFLGKHSIA------------VIEEILQCGFSMEVQKILSNERFKTLKLFMSV
---------FGVGLKTAEKWYRKGLLSFSDI-----LAAPGIHLNRMQQNG--FLHYGDISRAVSKAEAQAL
GNIIDETVHA----ITSDALLTLTGGF--------R-RGKDFGHDV----DFIVTTPEMG-K---EEHLLTA
VIESLK----------HQGLILYCDYRASTFDMSRLPNHKFDAMDHFAKCFLILRLDG-SR-V-EG--GLCG
A---------EG--DG-----RGWRAVRVDLVSPPMKQYAFTLL--GWTGSKQFERDLRRFAQKERHMLLDN
-HALYDKTK------------------------------------RELLAA-----TT-EQD----------
-----------------------IF------------------------------AHLGL--------QY--
-----------IEP---------C---------------------------QRNA-----------------
--------------------------------------------
>Gracilinanus_agilis/1-518
------------------------------------------------------------------------
-----------------------MHRIRTTDSDSGK-KRQKKMNDNISSMIYE-IKFH--------------
------------------------------------------------------------------------
------------EFVLFI---------------------LEKKMGATR------------------------
------------------------------------------------------RTFLMD------------
------------------------------------------------------------------------
------------------------------------------------------------------------
------------------------------------------------------------------------
------------------------------------------------------------------------
------------------------------------------------------------------------
----------LARKKGFR------------------------------------------------------
-----------------------VENELS-----------------------------------NSVTHIVA
ENNSGSDVLAWLKTHKMEKTT-QFELLDISWLIECMKAGKPVDTKGKYQL--VESRV----DSAN-------
--P--DP---SAG-------TLKI---LP--------PATK---AISQYACQRRTTL-NNH-NQRFT-----
----DAFEILA--------------------------------------NNYEFKENDALCLAFMRATSVLK
CLP----FEIVSLKDTEGLPWIGDEARG------------IMEEIIEDGESLAVQAVLNDERYQSFKLFTSV
---------FGVGLKTADKWYRMGFRTLNKI-----QSDKTLRFTKMQKAG--FCYYEDLIGCVSKAEADAV
SLLVKDAVWT----FLPDALVTITGGF--------R-RGKEMGHDV----DFLITSPGAE-K-EQEDQLLQK
VTDLWK----------KQGLLLYCDLIESTFEDLKLPSRKIDALDHFQKCFLILKLYR-YK--------EDK
SKWEMSTGSNES--EA-----KSWKAIRVDLVVCPYDRYAFALL--GWSGSRQFERDLRRYATHEKKMMLDN
-HALYDKTK------------------------------------KIFLKA-----KS-EEE----------
-----------------------IF------------------------------AHLGL--------EY--
-----------IHP---------W---------------------------ERNA-----------------
--------------------------------------------
>Grammomys_surdaster/1-530
------------------------------------------------------------------------
-----------------------MDPLQAVHLSPRK-KRPRQMGASGASTPHD-VRFG--------------
------------------------------------------------------------------------
------------DLVLFI---------------------LEKKMGTTR------------------------
------------------------------------------------------RAFLME------------
------------------------------------------------------------------------
------------------------------------------------------------------------
------------------------------------------------------------------------
------------------------------------------------------------------------
------------------------------------------------------------------------
----------LARRKGFR------------------------------------------------------
-----------------------VENELS-----------------------------------DSVTHIVA
ENNSGSDVLEWLQLQNIKASS-ELELLDISWLVECLGAGKPVEMTGRHQL--V---V--R-RNSS-------
--L--SP---VPG-------SQNI---PA--------PAVQ---KISQYACQRRTTL-NNH-NQVFT-----
----DAFDILA--------------------------------------ENDEFRENEGSCLAFMRAASVLK
SLP----FTIISVKDTEGIPFLGDKAKY------------VIEGIIEDGESSEAKAVLEDERYKSFKLFTSV
---------FGVGLKTAEKWFRMGFKTLSEI-----KSDTSLRFTQMQKAG--FLYYEDLISRVNRPEAEAV
SVLVKEAVVA----FLPDALVTMTGGF--------R-RGKMTGHDV----DFLITSPEAT-E-EEEQQLLHK
VTDFWR----------QQGLLLYCDIIESTFEKFKLPSRKVDALDHFQKCFLILKLHH-ER-V-HT---EKS
G---------QQ--EG-----KGWKAIRVDLVMCPYERRAFALL--GWTGSRQFERDLRRYATHERKMMLDN
-HALYDKTK----------------GKTDTFSPLNGKVSKLQKILRVFLEA-----ES-EEE----------
-----------------------IF------------------------------AHLGL--------DY--
-----------IEP---------C---------------------------ERNA-----------------
--------------------------------------------
>Grus_americana/1-512
------------------------------------------------------------------------
-----------------------MDRIRAPAVFSQR-KRQKGMHSPNLSCSYE-IKFN--------------
------------------------------------------------------------------------
------------KFVIFI---------------------MQRKMGMTR------------------------
------------------------------------------------------RTFLME------------
------------------------------------------------------------------------
------------------------------------------------------------------------
------------------------------------------------------------------------
------------------------------------------------------------------------
------------------------------------------------------------------------
----------LARRKGFR------------------------------------------------------
-----------------------VESELS-----------------------------------DSVTHIVA
ENNSYLEVQDWLRGQAVGDSS-RFELLDISWFTACMEAGRPVDSELKYRL--M------E-QDQS-------
--P--PL---NAP-------ESEV---PS--------FIAS---KVSQYSCQRKTTL-NNY-NKKFT-----
----DAFEVMA--------------------------------------ENYEFKENEIFCLEFLRAASVLK
FLP----FPVTKMKDIQGLPCMGDRVRD------------IIEEIIEEGESSRAKEVLNDERYQSFKQFTSV
---------FGVGVKTSEKWYRMGLRTLEEV-----KADNTLKLSKMQKAG--FLYYEDLVSCVSKAEADAV
SLIVKNTVCR----FLPDALVTITGGF--------R-RGKEIGHDI----DFLITNPGPR-E---DDELLHK
VVDLWK----------KQGLLLYCDMIESTFVKEQLPSRKVDAMDNFQKCFAILKLYQ-PR-V-DN---SSY
N---MSKKFHT---EV-----KDWKAIRVDLVITPFEQYAYALL--GWTGSRQFGRDLRRYANHERKMILDN
-HALYDRRK------------------------------------RIFLKA-----GS-EEE----------
-----------------------IF------------------------------AHLGL--------DY--
-----------VEP---------W---------------------------ERNA-----------------
--------------------------------------------
>Gymnodraco_acuticeps/1-498
------------------------------------------------------------------------
-------------------------MFHTP-IVPFARKRSRP-VEAAVPRHDV-VKFK--------------
------------------------------------------------------------------------
------------DVRLYL---------------------VERKMGCSR------------------------
------------------------------------------------------RNFLTQ------------
------------------------------------------------------------------------
------------------------------------------------------------------------
------------------------------------------------------------------------
------------------------------------------------------------------------
------------------------------------------------------------------------
----------LARSKGFI------------------------------------------------------
-----------------------VDDNLS-----------------------------------DEVTHVVS
EDSRASSLWKWLKECAPKNLP-GVNVLDISWFTDSMREGRPVAVETKHLI----------------------
--Q--IP---LPT---------EG---SP-------LTPVA---TVSRYACQRRTTL-ENH-NKKFT-----
----DAFEVLA--------------------------------------ESYEFNNMERPCLAFRRATSVLK
SLP----CAVRCLGATQDLPCLGQHTKK------------VIEEVLQCGRSFEVEELLSDERYQTFKLFTSV
---------FGVGPKTAEKWFCRGLRSFSDI-----LTDHSIHLNRMQQSG--FLHHGDISRAVSAAEARSL
RSVIDGAVHC----VTPAATVALTGGF--------H-RGKEFGHDV----DFIVTTPELG-E---EESLLPN
VIDELK----------KQGILLYCNYQASTFDMRKLPNHHFEAMDNFAKCFLILRLES-SQ-V-EG--GLHC
A---------EG--DI-----RGWRAVRVDLVSPPVDRYAFALL--GWTGSRQFERDLRRFAQVERGMILDN
-HALYDKKK------------------------------------KEFLAA-----ST-EKD----------
-----------------------IF------------------------------AHLGL--------EY--
-----------MEP---------W---------------------------QRNA-----------------
--------------------------------------------
>Gymnogyps_californianus/1-513
------------------------------------------------------------------------
-----------------------MDRIRAPAVFSQR-KRQKGMHSSNLSCSYE-IKFN--------------
------------------------------------------------------------------------
------------KFVIFI---------------------MQRKMGMTR------------------------
------------------------------------------------------RTFLME------------
------------------------------------------------------------------------
------------------------------------------------------------------------
------------------------------------------------------------------------
------------------------------------------------------------------------
------------------------------------------------------------------------
----------LARRKGFR------------------------------------------------------
-----------------------VESELS-----------------------------------DSVTHIVA
ENNSYPEVLDWLRGQAVGDSS-RFELLDISWFTACMEAGRPVDSEMKYRL--M------Q-QDQP-------
--P--SL---NTP-------ESEV---PS--------FIAS---KVSQYSCQRKTTL-NNY-NKKFT-----
----DAFEIMA--------------------------------------ENYEFKENEIICLEFLRAASLLK
FLP----FPVTRMKDIQGLPCMGDRVRD------------VIEEIIEEGESSRAKEVLNDERYKSFKQFTSV
---------FGVGVKTSEKWYRMGLRTLEEV-----KADKTLKLSKMQKAG--FLYYEDLVSCVSKTEADAV
SLIVKNTVCT----FLPDALVTITGGF--------R-RGKKIGHDI----DFLITSPGLR-E---DDELLHK
VVDLWK----------KQGLLLYCDLIESTFVKEQLPSRRVDAMDNFQKCFAILKLYQ-PR-V-DN---SSY
N---MSKMRDMA--EV-----KDWKAIRVDLVITPFEQYAYALL--GWTGSRQFGRDLRRYATHERKMILDN
-HALYDRRK------------------------------------RIFLKA-----GS-EEE----------
-----------------------IF------------------------------AHLGL--------DY--
-----------VEP---------W---------------------------ERNA-----------------
--------------------------------------------
>Haliaeetus_leucocephalus/1-505
------------------------------------------------------------------------
-----------------------MDRIRAPAVLSQR-KRQKGMHSPNLSCSYE-IKFN--------------
------------------------------------------------------------------------
------------KFVIFI---------------------MQRKMGKSR------------------------
------------------------------------------------------RTFLME------------
------------------------------------------------------------------------
------------------------------------------------------------------------
------------------------------------------------------------------------
------------------------------------------------------------------------
------------------------------------------------------------------------
----------LARRKGFR------------------------------------------------------
-----------------------VESELS-----------------------------------DSVTHIVA
ENNSYLEVLDWLRGQAVGDSS-RFELLDISWFTACMEAGRPVDSEMKYRL--M------E-QDQS-------
--P--PL---NTP-------ESEV---PS--------FIAS---KVSQYSCQRKTTL-NNY-NKKFT-----
----DALEIMA--------------------------------------ENYEFKENEIFCLEFLRAASVLK
FLP----FPVTRMKDIQGLPCMGDRVRD------------VIEEIIEEGESSRAKEVLNDERYKSFKLFTSV
---------FGVGVKTSEKWYRMGLRTLEEV-----KADKTLKLSKMQKAG--FLYYEDLVSCVSKAEADAV
SLIVKNTVCT----FLPDALVTITGGF--------R-RGKKIGHDI----DFLITNPGPK-E---DDELLHK
------------------GLLLYCDIIESTFVKEQLPSRKVDAMDHFQKCFAILKLYQ-PR-V-DN---SSY
N---MSKKFDMA--EV-----KDWKAIRVDLVITPFEQYAYALL--GWTGSRQFGRDLRRYATHERKMILDN
-HSLYDRRK------------------------------------RIFLKA-----GS-EEE----------
-----------------------IF------------------------------AHLGL--------DY--
-----------VEP---------G---------------------------ERNA-----------------
--------------------------------------------
>Halichoerus_grypus/1-511
------------------------------------------------------------------------
-----------------------MDPLQIVHLGPRK-KRPRQMGASMVSPPHD-IKFQ--------------
------------------------------------------------------------------------
------------DLVLYI---------------------LEKKMGTTR------------------------
------------------------------------------------------RAFLME------------
------------------------------------------------------------------------
------------------------------------------------------------------------
------------------------------------------------------------------------
------------------------------------------------------------------------
------------------------------------------------------------------------
----------LARRKGFR------------------------------------------------------
-----------------------VENELS-----------------------------------DSITHIVA
ENNSGSEVLEWLQVQNMKASS-QLELLDISWLIESMGAGRPVEMIGKHQL------VSVR-RDYS-------
--A--SP---NPE-------LQKT---PP--------LAVK---KISQYACQRRTTL-NNC-NHIFT-----
----DAFEVLA--------------------------------------ENYEFRENEVFSLAFMRAASVLK
SLP----FTIISMKDIEGIPCLGDNVKC------------VIEEIIEDGESSEVKALLNDERYQSFKLFTSV
---------FGVGLKTSEKWFRMGFRTLSKI-----KSDKTLKFTPMQKAG--FLYYEDLVSCVTRAEAEAV
GVLVKEAVWA----FLPDAFVTMTGGF--------R-RGKKMGHDV----DFLITSPGVG-D-EEEEQLLQK
VINLWE----------RKGLLLYCDFVESTFEKLKSPSRNVDALDHFQKCFLILKLHH-QR-V-DS---GRY
S---------EE--EG-----KTWKAIRVDLVMCPYERRAFALL--GWTGSRQFERDLRRYATHERKMVLDN
-HALYDKTK------------------------------------KIFLKA-----ES-EEE----------
-----------------------IF------------------------------AHLGL--------DY--
-----------IEP---------W---------------------------ERNA-----------------
--------------------------------------------
>Haplochromis_burtoni/1-500
------------------------------------------------------------------------
-------------------------MFHTP-IVPRARKRSRP-AEASAPRRER-VKFE--------------
------------------------------------------------------------------------
------------DVRLYL---------------------VERKMGRSR------------------------
------------------------------------------------------RSFLTE------------
------------------------------------------------------------------------
------------------------------------------------------------------------
------------------------------------------------------------------------
------------------------------------------------------------------------
------------------------------------------------------------------------
----------LARSKGFI------------------------------------------------------
-----------------------VEDVLS-----------------------------------DVVTHVVS
EDSQASSLWAWLKGGPVKNLP-VMHVLDISWFTDSMREGKPVAVETRHII----------------------
--Q--DT---LAA-------SPEA--TAP--------TPVS---TVSQYACQRRTTT-KNN-NKIFT-----
----DAFEVLA--------------------------------------ESHEFNDMEGPCLAFRRAASVLK
SLP----WTVQNLRVTEDLPCLGEHSMC------------VIEEILQHGRSFEVEKILSDERYQILKLFTSV
---------FGVGPKTAEKWYRRGLRSFSDV-----LAEPGIHLNRMQQSG--FLHYGDISRAVSKAEAQAL
GNIIDEAVRA----ITPDAILTLTGGF--------R-RGKDFGHDV----DFIVTTPQLG-K---EERLLTS
VIDRLK----------QQGILLYCEYQASTFDESKLPSHRFEAMDHFAKCFLILRLED-SQ-V-EG--GRQT
A---------EE--DR-----RGWRAVRVDLVSPPVDRYAFTLL--GWSGSRQFERDLRRFARMERRMLLDN
-HALYDKTK------------------------------------KEFLAA-----TT-EKD----------
-----------------------IF------------------------------AHLGL--------EY--
-----------IEP---------W---------------------------QRNA-----------------
--------------------------------------------
>Harpia_harpyja/1-513
------------------------------------------------------------------------
-----------------------MDRIRAPAILSQR-KRQKGMRSPNLSCSYE-IKFN--------------
------------------------------------------------------------------------
------------KFVIFI---------------------MQRKMGMTR------------------------
------------------------------------------------------RTFLME------------
------------------------------------------------------------------------
------------------------------------------------------------------------
------------------------------------------------------------------------
------------------------------------------------------------------------
------------------------------------------------------------------------
----------LARRKGFR------------------------------------------------------
-----------------------VESELS-----------------------------------DTVTHIVA
ENNSYLEVLDWLRGQAVGDSS-RFELLDISWLTACMEAGRPVDSEMKYRL--M------E-QDQS-------
--L--PL---NTP-------ESEV---PS--------FIAS---KVSQYSCQRKTTL-NNY-NKKFT-----
----DALEIMA--------------------------------------ENYEFKENEIFCLEFLRAASVLK
FLP----FPVTRMKDIQGLPCMGDRVRD------------VIEEIIEEGESSRAKEVLNDERHKSFKLFTSV
---------FGVGVKTSEKWYRMGLRTLEEV-----KADKTLKLSKMQKAG--FLYYEDLVSCVSKAEADAV
SLIVKNTVCT----FLPDALVTITGGF--------R-RGKKIGHDI----DFLITNPGPK-E---DDELLHK
VVDLWK----------KQGLLLYCDIIESTFVKEQLPSRKVDAMDHFQKCFAILKLYQ-PR-V-DN---SSY
N---VSKKFDMA--EV-----KDWKAIRVDLVITPFEQYAYALL--GWTGSRQFGRDLRRYATHERKMILDN
-HSLYDRRK------------------------------------RIFLKA-----GS-EEE----------
-----------------------IF------------------------------AHLGL--------DY--
-----------VEP---------G---------------------------ERNA-----------------
--------------------------------------------
>Hemicordylus_capensis/1-401
------------------------------------------------------------------------
------------------------------------------------------------------------
------------------------------------------------------------------------
------------------------------------------------------------------------
------------------------------------------------------------------------
------------------------------------------------------------------------
------------------------------------------------------------------------
------------------------------------------------------------------------
------------------------------------------------------------------------
------------------------------------------------------------------------
------------------------------------------------------------------------
------------------------------------------------------------------------
-----------------------------------MEAGRPVKSE-QHYL--L---V--N-EEHS-------
--A--TS---NMH-------PVNA---FA--------AD-----VISQYACQRRTSL-NNY-NTKFT-----
----DAFETLA--------------------------------------ENDEFRGNGGPCLAFRRAASVLK
FLP----FTVVRIKDIEGLPWMGEQVKG------------IIEDILEEGESPKVTAVLNNEYYKSTKLFTSV
---------FGVGLKTSEKWYRMGLRTLEEI-----KSFKNLKLTRMQRAG--LLHYEDLVSCVSKAEADSA
GQIVKDTVRK----FSPSALITLTGGF--------R-RGKKTGHDV----DFLITVPGSM-E---EGKLLHQ
VIDFWD----------KEGLLLYYDLIESTFEKTKLPSRRVDALDHFQKCFAILKLPK-ER-V-NH---NSS
A---ISDESAQE--EV-----KDWKAIRMDLVVSPFEQYAFALL--GWSGSRQFERDLRRYATHERKMMLDN
-HALYDRTK------------------------------------KHFLNA-----AS-EEE----------
-----------------------IF------------------------------AYLGL--------DY--
-----------IEP---------W---------------------------ERNA-----------------
--------------------------------------------
>Heterocephalus_glaber/1-509
------------------------------------------------------------------------
-----------------------MDPLQTAHLGPRK-KRPRQTGTLMASGPHN-IRFG--------------
------------------------------------------------------------------------
------------DLVLFI---------------------LEKKMGTTR------------------------
------------------------------------------------------RAFLME------------
------------------------------------------------------------------------
------------------------------------------------------------------------
------------------------------------------------------------------------
------------------------------------------------------------------------
------------------------------------------------------------------------
----------LARKKGFR------------------------------------------------------
-----------------------VENELS-----------------------------------DSVTHIVA
ENNSGNDVLEWLQVQNIQASS-QLELLDVSWLIECMGAGKPVEMTGRHQL--V---V----RDPP-------
--A--SP---NPG-------PQKT---PS--------LAVQ---KIPEYACQRRTTL-DNC-NYIFT-----
----NAFEILA--------------------------------------EDCEFRENEGFYVTYMRAASVLK
SLP----FTIISMKDTEGIPCLGGRVKC------------IIEEIIEDGESSEVKAVLNNERYKSFKLFTSV
---------FGVGLKTSEKWFRMGFRSLSKI-----RSDKSLTFTRMQKAG--FLYYEDLVSCVTRAEAEAV
NMLVKEAVWT----FLPGAFISMTGGF--------R-RGKEIGHDV----DFLITSPEVT-E-DEEQQLLHK
VINLWE----------KKGLLLYSDLVESTFEKLKLPSRKVDALDHFQKCFLILKLHH-QR-V-DN---DKS
P---------QQ--GG-----KTWKAIRVDLVMCPYERRAFALL--GWTGSRQFERDLRRYATHERKMILDN
-HALYDKTK------------------------------------KTFLKA-----ES-EEE----------
-----------------------IF------------------------------THLGL--------DY--
-----------IEP---------W---------------------------ERNA-----------------
--------------------------------------------
>Hippocampus_comes/1-499
------------------------------------------------------------------------
-------------------------MFHAA-VGPCVRKRSKP--ASVSVPRHA-VKFK--------------
------------------------------------------------------------------------
------------EVRLYL---------------------VERKMGSSR------------------------
------------------------------------------------------RSFLSQ------------
------------------------------------------------------------------------
------------------------------------------------------------------------
------------------------------------------------------------------------
------------------------------------------------------------------------
------------------------------------------------------------------------
----------LARSKGFI------------------------------------------------------
-----------------------VDDILS-----------------------------------DDITHVVS
EDSRASSLWAWLKGCGLKNLS-KMQVLHISWFTESMRVGMPAPVENRHVI----------------------
--Q--DT---PPA-------LQEG--LAP--------TPMA---LISQYACKRRTST-DNK-NKILT-----
----DAFEVLA--------------------------------------ENYKFSDNKSSCLVFSRAASVLK
SLP----WTVQSIEATQGLPCLREHTKA------------VMEEILQFGHSFEVERTLSSERYQTLKLFTSV
---------FGVGPKTAEKWYHRGLRSFRDI-----LAEPSIQLNRMQQSG--FLYYGDISRVVTKAEAQAL
GNIIDEAVRL----ITSDAVTALTGGF--------R-RGKEYGHDV----DFIVTTHEVG-K---EEFVLRH
IIDCFK----------KQGIVLYCDYQASTFHMSKLPCQSFEAMDYYAKCFLILRLEA-SQ-V-DG--GLTC
D---------EG--DN-----RGWRAVRVDLVSPPMDRYAFALL--GWTGSTQFDRDLRRFARFERKMTLDN
-HTLYDTTK------------------------------------GEFLTA-----RS-EED----------
-----------------------IF------------------------------AHLGL--------EY--
-----------IEP---------W---------------------------QRNA-----------------
--------------------------------------------
>Hippocampus_zosterae/1-499
------------------------------------------------------------------------
-------------------------MFHAA-VVPCVRKRSKP--ASVSVPRHA-VKFK--------------
------------------------------------------------------------------------
------------EVRLYL---------------------VERKMGSSR------------------------
------------------------------------------------------RSFLSQ------------
------------------------------------------------------------------------
------------------------------------------------------------------------
------------------------------------------------------------------------
------------------------------------------------------------------------
------------------------------------------------------------------------
----------LARSKGFI------------------------------------------------------
-----------------------VDDILS-----------------------------------DDITHVVS
EDSRASSLWAWLKGCGLKNLS-NMQVLHISWFTESMRVGTPAPVENRHVI----------------------
--Q--DT---PPA-------LQEG--LAP--------TPVA---LVSQYACQRRTST-DNK-NKILT-----
----DAFEVLA--------------------------------------ENYKFSDNKSSCLVFSRAASVLK
SLP----WTVQCIEATQGLPCLRENTKA------------VMEEILQFGHSFEVERTLSSERYQTLKLFTSV
---------FGVGPKTAEKWYHRGLRSFRDI-----LAEPSIHLNRMQQSG--FLYYGDISRVVTKAEAQAL
GNIIDEAVRL----ITSDAVTALTGGF--------R-RGKEYGHDV----DFIVTTHEVG-K---EEFVLRH
IIDCFK----------KQGIVLYCDYQASTFHMSKLPCQSFEAMDYYAKCFLILRLEA-SQ-V-DG--GLSC
N---------DG--DN-----RGWRAVRVDLVSPPMDRYAFALL--GWTGSTQFDRDLRRYARLERKMTLDN
-HTLYDTTK------------------------------------REYLTA-----RS-EED----------
-----------------------IF------------------------------AHLGL--------EY--
-----------IEP---------C---------------------------QRNA-----------------
--------------------------------------------
>Hippoglossus_hippoglossus/1-499
------------------------------------------------------------------------
-------------------------MFQAPIVLRVR--KRQKLVEDKVSRPEK-VKFQ--------------
------------------------------------------------------------------------
------------DVRLYL---------------------VERKMGNSR------------------------
------------------------------------------------------RSFLTQ------------
------------------------------------------------------------------------
------------------------------------------------------------------------
------------------------------------------------------------------------
------------------------------------------------------------------------
------------------------------------------------------------------------
----------LARSKGFI------------------------------------------------------
-----------------------VEDVLS-----------------------------------DTVTHVVS
ENSQALSLWTWLKGCDLKDLP-SVHVLDISWFTDSMREGRPVAVETRHLV----------------------
--Q--ET---VPA-------FPEG--STP--------TPEV---KVSRYACQRRTNT-ENY-NTTFT-----
----DAFEVMA--------------------------------------QSYEFSEIEGSCLAFRRAASVLK
SLP----SAVRCLGEVQDLPCLGEHTMA------------VIEDILQYGRSFEVEKTLSDERYQTLKLFTSV
---------FGVGPKTAEKWYRRGLRSFGGI-----LTDPSIQLNQMQQTG--FLHYEDISRAVSKAEARAL
GNIIDEAVHA----ITSDAITALTGGF--------R-RGKEFGHDV----DIIVTTPEPG-R---ERTLLPD
IVDRFK----------QQGILLYCDYQASTFEWSKLPSLKFEAMDQFAKCFLILRLKA-SK-V-EG--GLNC
A---------EE--DN-----RGWRAVRVDLVSPPLDSFAYALL--GWTGSR-FERDLRSFARFERRMRLDN
-HTLYDKTK------------------------------------NKFLAA-----TT-EKD----------
-----------------------IF------------------------------AHLGL--------EY--
-----------IEP---------W---------------------------QRNA-----------------
--------------------------------------------
>Hippoglossus_stenolepis/1-500
------------------------------------------------------------------------
-------------------------MFQAPIVLRVR--KRQKLVEDKVSRPEK-VKFQ--------------
------------------------------------------------------------------------
------------DVRLYL---------------------VERKMGNSR------------------------
------------------------------------------------------RSFLTQ------------
------------------------------------------------------------------------
------------------------------------------------------------------------
------------------------------------------------------------------------
------------------------------------------------------------------------
------------------------------------------------------------------------
----------LARSKGFI------------------------------------------------------
-----------------------VEDVLS-----------------------------------DTVTHVVS
ENSQALSLWTWLKGCDLKDLP-SVHVLDISWFTDSMREGRPVAVETRHLV----------------------
--Q--DT---VPA-------FPEG--STP--------TPEV---KVSRYACQRRTNT-ENY-NTTFT-----
----DAFEVMA--------------------------------------QSYEFSEIEGSCLAFRRAASVLK
SLP----SVVRCLGEVQDLPCLGEHTMA------------VIEDILQYGHSFEVEKTLSDERYQTLKLFTSV
---------FGVGPKTAERWYRRGLRSFGGI-----LTDPSIQLNQMQQTG--FLHYEDISRAVSKAEARAL
GNIIDEAVHA----ITSDAITALTGGF--------R-RGKEFGHDV----DIIVTTPEPG-R---ERTLLPD
IVDRFK----------QQGILLYCDYQASTFEWSKLPSLKFEAMDQFAKCFLILRLKA-SK-V-EG--GLNC
A---------EE--DD-----RGWRAVRVDLVSPPLDRFAYALL--GWTGSRQFERDLRSFARLERRMLLDN
-HTLYDKTK------------------------------------NKFLAA-----TT-EKD----------
-----------------------IF------------------------------AHLGL--------EY--
-----------IEP---------W---------------------------QRNA-----------------
--------------------------------------------
>Hipposideros_armiger/1-510
------------------------------------------------------------------------
-----------------------MDPMQMAHMGPRK-KKPRQMGASMASPPHD-IKFQ--------------
------------------------------------------------------------------------
------------DLVLFI---------------------LEKKMGTTR------------------------
------------------------------------------------------RAFLME------------
------------------------------------------------------------------------
------------------------------------------------------------------------
------------------------------------------------------------------------
------------------------------------------------------------------------
------------------------------------------------------------------------
----------LARRKGFR------------------------------------------------------
-----------------------VENELS-----------------------------------DSVTHIVA
ENTSGSDVLEWLQVQNIKASS-QLEVLDVSWLIECIGAGKPVEMTGKHQL--V---V--R-RDYS-------
--A--SS---NPE-------PRET---PA--------LAVK---KISPYACQRRTTL-NNC-NHIFT-----
----DAFEVLA--------------------------------------ENYEFRENEGPCLTFMRAASVLK
SLP----FTIISMKDTEGIPCLGDKVRS------------IIEEIIEDGQSSEVEAVLNDERYQSFKLFTSV
---------FGVGLKTSEKWFRMGFRTLSKI-----RSDKTLKFTRMQKAG--FLYYEDLVSCVTRAEAEAV
GVLVKEAVWA----FLSDASITMTGGF--------R-RGKKIGHDV----DFLITSPGST-E-EDEQQLLPK
VINLWE----------RKGLLLYYDLVESTFDKFKLPSRKVDALDHFQKCFLILKLHH-QR-V-DS---GKS
G---------QQ--EG-----KTWKAIRVDLVMCPYECRAYALL--GWTGSRQFERDLRRYATHERKMILDN
-HALYDKTK------------------------------------RIFLKA-----ES-EEE----------
-----------------------IF------------------------------AHLGL--------DY--
-----------IDP---------W---------------------------ERNA-----------------
--------------------------------------------
>Hirundo_rustica/1-513
------------------------------------------------------------------------
-----------------------MDRFKAPAVISQR-KRQKGLYSPKLSCSYE-IKFS--------------
------------------------------------------------------------------------
------------NFVIFI---------------------MQRKMGMTR------------------------
------------------------------------------------------RMFLME------------
------------------------------------------------------------------------
------------------------------------------------------------------------
------------------------------------------------------------------------
------------------------------------------------------------------------
------------------------------------------------------------------------
----------LGRRKGFR------------------------------------------------------
-----------------------VESELS-----------------------------------DSVTHIVA
ENNSYLEVLDWLKGQAVGDSS-RFELLDISWFTACMEAGRPVDAEMKYRL--M------E-QYQS-------
--P--PL---NTP-------ELEM---PA--------FIAT---KVSQYSCQRKTTL-NNY-NKKFT-----
----DAFEVMA--------------------------------------ENYEFKENEIFCLEFLRATSLLK
SLP----FSVTRMKDIQGLPCVGDQVRD------------IIEEIIEEGESSRVKEVLNDERYKAFKQFTSV
---------FGVGVKTSEKWYRLGLRTVEEV-----KADKTLKLSKMQKAG--LLYYEDLVSCVSKAEADAV
TSIVKNTVCT----FLPDALVTITGGF--------R-RGKNIGHDI----DFLITNPGPR-E---DDELLHK
VIDLWK----------KQGLLLYCDMIESTFVKEQLPSRKVDAMDHFQKCFAILKLYQ-PR-V-DS---STC
N---TSEKLEMA--EV-----KDWKAIRVDLVITPFEQYAYALL--GWTGSRQFGRDLKRYAAHERKMILDN
-HALYDRSK------------------------------------RIFLKA-----GS-EEE----------
-----------------------IF------------------------------AHLGL--------DY--
-----------VEP---------W---------------------------ERNA-----------------
--------------------------------------------
>Homo_sapiens/1-509
------------------------------------------------------------------------
-----------------------MDPPRASHLSPRK-KRPRQTGALMASSPQD-IKFQ--------------
------------------------------------------------------------------------
------------DLVVFI---------------------LEKKMGTTR------------------------
------------------------------------------------------RAFLME------------
------------------------------------------------------------------------
------------------------------------------------------------------------
------------------------------------------------------------------------
------------------------------------------------------------------------
------------------------------------------------------------------------
----------LARRKGFR------------------------------------------------------
-----------------------VENELS-----------------------------------DSVTHIVA
ENNSGSDVLEWLQAQKVQVSS-QPELLDVSWLIECIRAGKPVEMTGKHQL--------VVRRDYS-------
--D--ST---NPG-------PPKT---PP--------IAVQ---KISQYACQRRTTL-NNC-NQIFT-----
----DAFDILA--------------------------------------ENCEFRENEDSCVTFMRAASVLK
SLP----FTIISMKDTEGIPCLGSKVKG------------IIEEIIEDGESSEVKAVLNDERYQSFKLFTSV
---------FGVGLKTSEKWFRMGFRTLSKV-----RSDKSLKFTRMQKAG--FLYYEDLVSCVTRAEAEAV
SVLVKEAVWA----FLPDAFVTMTGGF--------R-RGKKMGHDV----DFLITSPGST-E--DEEQLLQK
VMNLWE----------KKGLLLYYDLVESTFEKLRLPSRKVDALDHFQKCFLIFKLPR-QR-V-DS---DQS
S---------WQ--EG-----KTWKAIRVDLVLCPYERRAFALL--GWTGSRQFERDLRRYATHERKMILDN
-HALYDKTK------------------------------------RIFLKA-----ES-EEE----------
-----------------------IF------------------------------AHLGL--------DY--
-----------IEP---------W---------------------------ERNA-----------------
--------------------------------------------
>Hyaena_hyaena/1-512
------------------------------------------------------------------------
-----------------------MDPLQMAHSGPRK-KRPRQMGASMPFPPHD-IKFQ--------------
------------------------------------------------------------------------
------------DLVLYI---------------------LEKKMGSTR------------------------
------------------------------------------------------RAFLME------------
------------------------------------------------------------------------
------------------------------------------------------------------------
------------------------------------------------------------------------
------------------------------------------------------------------------
------------------------------------------------------------------------
----------LARKKGFR------------------------------------------------------
-----------------------VENELS-----------------------------------DSVTHIVA
ENNSGSDVLEWLQVQNVKAGS-QLELLDVSWLIESMGAGKPVEMTVKHQL-----VSPMVKKDYS-------
--A--SP---NPE-------PQMT---SP---------LVK---KISQYACQRRTTL-NNF-NHIFT-----
----DAFEVLA--------------------------------------ENYEFRENEASCLAFMRAASVLK
SLP----FTIISMKDTEGIPCLGDKVKC------------VIEEIIEDGESSEVKAVLNDERYQSFKLFTSV
---------FGVGLKTSEKWFRMGFRTLSKI-----MSDKTLKFTPMQKAG--FLYYEDLVSCVTRAEAEAV
GVLVKEAVWA----FLPDAFVTMTGGF--------R-RGKKIGHDV----DFLITSPGPT-D-EDEEQLLPK
VMNLWQ----------RKGLVLYYDLVESTFEKLKLPSRNVDALDHFQKCFLILKLHH-QT-V-DS---GRC
S---------QQ--EG-----KTWKAIRVDLVMCPYERRAFALL--GWTGSRQFERDIRRYATHERKMILDN
-HALYDKTK------------------------------------KKFLRA-----ES-EEE----------
-----------------------IF------------------------------AHLGL--------DY--
-----------IEP---------W---------------------------ERNA-----------------
--------------------------------------------
>Hylobates_moloch/1-509
------------------------------------------------------------------------
-----------------------MDPPQASHLSPRK-KRPRQTGALMASSPQD-IKFQ--------------
------------------------------------------------------------------------
------------DLVVFI---------------------LEKKMGTTR------------------------
------------------------------------------------------RAFLME------------
------------------------------------------------------------------------
------------------------------------------------------------------------
------------------------------------------------------------------------
------------------------------------------------------------------------
------------------------------------------------------------------------
----------LARRKGFR------------------------------------------------------
-----------------------VENELS-----------------------------------DSVTHIVA
ENNSGSDVLEWLQVQKIQVSS-QPELLDVSWLIECIGAGKPVEMTGKHQL--------VVRRDYS-------
--D--ST---NPG-------PPKT---PP--------IAVQ---KISQYACQRRTTL-NNC-NQIFT-----
----DAFDILA--------------------------------------ENCEFRENEDSCVAFMRAASVLK
SLP----FTIISMKDTEGIPCLGSKEKG------------IIEEIIEDGESSEVKAVLNDERYQSFKLFTSV
---------FGVGLKTSEKWFRMGFRTLSKV-----RSDKSLKFTQMQKAG--FLYYEDLVSCVTRAEAEAV
SVLVKEAVWA----FLPDAFVTMTGGF--------R-RGKKMGHDV----DFLITSPGAT-E--DEEQLLQK
VMNLWE----------KKGLLLYYDLVESTFEKLRLPSRKVDALDHFQKCFLIFKLPR-QR-V-DG---DQS
S---------WQ--DG-----KTWKAIRVDLVLCPYERRAFALL--GWTGSRQFERDLRRYATHERKMILDN
-HALYDKTK------------------------------------RIFLKA-----ES-EEE----------
-----------------------IF------------------------------AHLGL--------DY--
-----------IEP---------W---------------------------ERNA-----------------
--------------------------------------------
>Hypomesus_transpacificus/1-524
------------------------------------------------------------------------
MTADTIRRGKNLQVDSAPVSPSSGDMLRASSSQLVR-KRQRP-AELGAQSQGQ-VKFK--------------
------------------------------------------------------------------------
------------EEVLYL---------------------VEKKMGSSR------------------------
------------------------------------------------------RTFLSS------------
------------------------------------------------------------------------
------------------------------------------------------------------------
------------------------------------------------------------------------
------------------------------------------------------------------------
------------------------------------------------------------------------
----------LARSKGFR------------------------------------------------------
-----------------------VEDVLS-----------------------------------DEVTHVVA
ENNRATGLWAWLKGHGLRDVS-RMQVLDIAWFTESMKAGRPVTMEIRHHI----------------------
--Q--DT---SPT-------LTDV---LP--------PAVP---PVSQYACQRKTTM-ENH-NKIFT-----
----DAFEVLA--------------------------------------ESYEFSESQGRCLAFQRASSLLK
SLP----WRVDSLKATQGLPCLGEHTRA------------VIEEVLTFGRSLKVEEILSDERYSTLKLFTSV
---------FGVGPKTAEKWYRAGWRSFQEV-----LAQPDLHLNRMQRAG--FLYYKDISRPVSKAEAQAL
GIIIEETVRG----IASDSILALTGGF--------S-RGKDYGHDV----DFLLTTPDTD-K---EEGLLLN
VMDRLK----------QKGILLYSDYQPSTFDMTKLPCRRFEAMDHFQKCFLILRLEA-GQ-V-DG--GVQK
D---------SG--DT-----RGWRAVRVDLVAPPADRYAFALL--GWRGSRQFERDLRRFARLERNMLLDN
-HALYDKTK------------------------------------KEFLPA-----KT-EED----------
-----------------------IF------------------------------AHLGL--------EY--
-----------IAP---------W---------------------------QRNA-----------------
--------------------------------------------
>Ictalurus_furcatus/1-501
------------------------------------------------------------------------
-------------------------MFQTTLSTLLR--KRRQPELTCAQPQKE-MKFR--------------
------------------------------------------------------------------------
------------EVTVYL---------------------VERRMGKSR------------------------
------------------------------------------------------RNFLTS------------
------------------------------------------------------------------------
------------------------------------------------------------------------
------------------------------------------------------------------------
------------------------------------------------------------------------
------------------------------------------------------------------------
----------LARSKGFA------------------------------------------------------
-----------------------VDNTLS-----------------------------------SKVTHIVA
EDNPAHELWPWLQEQGIADLG-RMNVLDIAWFTQSMKAGRPIPVEAQHRI----------------------
--Q--KP---SVQ-------PKPEAGPPH--------SPWL---TVSQYACQRRTTL-YNH-NKILT-----
----DALEVLA--------------------------------------ENYEFIESIGPCLGFRRAASVLK
SLP----APLRNINDIEGLPCLGPETKA------------VIQDIFECGSSSKVEEVLTDERYRTLKIFTSV
---------FGVGPKTAEKWYRRGLRSLEQI-----VSDSSIHLNKMQIAG--FQYYEDISKPVSKAEAEAV
GHIIKEIAGC----FSPDVTMTLTGGF--------R-RGKEFGHDV----DFLLTVPRPG-K---EDGLLPA
VINQLR----------TQGLLLYSDFQESTFDLSSFPNRRFEAMDHFQKCFLIVKLKK-DQ-V-VGQQAEQR
C--------------G-----RDWKAVRVDLVAPPAERYAFALL--GWSGSTQFERDLRRFSRLERNMLLDN
-HALFDKTT------------------------------------NTFLQA-----KT-EED----------
-----------------------IF------------------------------THLGL--------DY--
-----------IEP---------W---------------------------QRNA-----------------
--------------------------------------------
>Ictalurus_punctatus/1-501
------------------------------------------------------------------------
-------------------------MFQTTLSTFLR-KRR-QPELTCAQPQKE-MKFR--------------
------------------------------------------------------------------------
------------EVTVYL---------------------VERRMGKSR------------------------
------------------------------------------------------RNFLTS------------
------------------------------------------------------------------------
------------------------------------------------------------------------
------------------------------------------------------------------------
------------------------------------------------------------------------
------------------------------------------------------------------------
----------LARSKGFS------------------------------------------------------
-----------------------VDNTLS-----------------------------------SKVTHIVA
EDNPAHELWPWLQEQGIADLG-KMNVLDIAWFTQSMKAGRPIPVEAQHRI----------------------
--Q-KPS---VQP-------KPEA-GPPN--------SPWL---TVSQYACQRRTTL-YNH-NKILT-----
----DALEVLA--------------------------------------ENYEFIESIGPCLGFRRAASMLK
SLP----APLRNINDTEGLPCLGPETKA------------VIQDIFECGSSSKVEEVLTDERYRTLKIFTSV
---------FGVGPKTAEKWYRKGLRSLEQI-----ASDSSIHLNKMQIAG--FQYYEDISKPVSKAEAEAV
GHIIKEIAGC----FSPDVTMTLTGGF--------R-RGKEFGHDV----DFLLTVPRPG-K---EDGLLPA
VINQLR----------TQGLLLYSDFQESTFDLSSLPNRRFEAMDHFQKCFLIVKLKK-DQ-V-VGQ-QAEQ
R-------------CG-----RDWKAVRVDLVAPPAERYAFALL--GWSGSTQFERDLRRFSRLERNMLLDN
-HALFDKTT------------------------------------NTFLQA-----KT-EED----------
-----------------------IF------------------------------THLGL--------DY--
-----------IEP---------W---------------------------QRNA-----------------
--------------------------------------------
>Ictidomys_tridecemlineatus/1-505
------------------------------------------------------------------------
-----------------------MDPLPTAHLGPRK-KRPRQTGASVTSTPHD-IRFR--------------
------------------------------------------------------------------------
------------DLVLFI---------------------LEKKMGTTR------------------------
------------------------------------------------------RAFFME------------
------------------------------------------------------------------------
------------------------------------------------------------------------
------------------------------------------------------------------------
------------------------------------------------------------------------
------------------------------------------------------------------------
----------LARRKGFR------------------------------------------------------
-----------------------VENELS-----------------------------------DSVTHIVA
ENNSGSDVLEWLQVQNIRASS-KLELLDISWLIECMGAGRPVETTGKHQL--V---V---------------
--S--VL---AVI-------VIAL---CL--------ADEQ---HGEHWLGAQKQNF-CLC-GFILQ-----
----DAFDVLA--------------------------------------ENYELRENEGCSVVFMRAASVLK
SLP----FTISSMKDLEGIPCLEGKVKS------------IIEEIIEDGESSEVKAVLNDERYKSFKLFTSV
---------FGVGLKTSEKWFRMGFRTLSKI-----RSDKSLKLTHMQKAG--FLYYEDLVSCVTRAEAEAV
SVLVKEAVWA----FLPDAFVTMTGGF--------R-RGKNIGHDV----DFLITSAEAT-E-EEEQQLLHK
VTNFWE----------KKGLLLYCDLVESTFEKLKTPSRKVDALDHFQKCFLILKLHH-QR-V-DS---DKA
S---------QQ--GG-----KNWKAIRVDLVMCPYERRAFALL--GWTGSRQFERDLRRYATHERKMILDN
-HALYDKTK------------------------------------RIFLKA-----ES-EEE----------
-----------------------IF------------------------------AHLGL--------DY--
-----------IEP---------W---------------------------ERNA-----------------
--------------------------------------------
>Indicator_indicator/1-513
------------------------------------------------------------------------
-----------------------MDTIRTPAVFSQK-KRQKRMHSPNLSCNYE-IKFN--------------
------------------------------------------------------------------------
------------KIVIFI---------------------MQRKMGMTR------------------------
------------------------------------------------------RTFLIE------------
------------------------------------------------------------------------
------------------------------------------------------------------------
------------------------------------------------------------------------
------------------------------------------------------------------------
------------------------------------------------------------------------
----------LARRKGFR------------------------------------------------------
-----------------------VESELS-----------------------------------DSVTHIVA
ENNSYLEVLDWLRGQAVGDSS-RFELLDISWLTACMEAGRPIDLELKYRL--M------D-QDQS-------
--P--TS---NIP-------KPEV---SS--------FAAS---KVSPYSCQRKTTL-KNY-NKIFT-----
----DAFEIMA--------------------------------------ESYEFKENEILCLEFLRAASVMK
FLP----FPVTRMKDIQGLPCMGDRVRD------------VIEEIIEEGESSRAKEVSNDERYKSFKQFTSV
---------FGVGVKTSEKWYRMGLRTLEEV-----KADKTLKLSKMQKAG--FLYYEDLVSCVSKEEADAV
SLIVKNTVYM----FLPDALVTITGGF--------R-RGKKIGHDI----DFLITNPGPS-E---DEELLHK
VVDLWK----------KQGLLLYCDIIESTFVKQQLPNRNVDAMDHFQKCFAILKLYQ-PR-A-EN---SSY
N---MSEKIDMA--EV-----KDWKAIRVDLVVTPFEQYAYALL--GWTGSRQFGRDLRRYATHERKMMLDN
-HALYDRKK------------------------------------RIFLKA-----GS-EEE----------
-----------------------IF------------------------------AHLGL--------DY--
-----------VEP---------W---------------------------ERNA-----------------
--------------------------------------------
>Jaculus_jaculus/1-510
------------------------------------------------------------------------
-----------------------MDPEQAAHWSPRK-KRPRQRSASVASAPHD-IRFQ--------------
------------------------------------------------------------------------
------------DLVLFI---------------------LEKKMGSTR------------------------
------------------------------------------------------RAFLME------------
------------------------------------------------------------------------
------------------------------------------------------------------------
------------------------------------------------------------------------
------------------------------------------------------------------------
------------------------------------------------------------------------
----------LARRKGFR------------------------------------------------------
-----------------------VENELS-----------------------------------DSVTHIVA
ENNSGSDVMKWLQGQNIQASS-ELELLDVSWLIECMGAGKPVEMTGRHQL--V---V--N-RDYS-------
--P--TP---VSS-------LNKI---PP--------LAVQ---KISQYACKRRTTL-NNC-NHIFT-----
----DAFDILA--------------------------------------ENCEFRENEASCVEFMRAASVLK
SLP----FPIISVKDTEGIPWLGGKVKC------------VIEEIIEDGESSEVKALLNDERYKSFKLFTSV
---------FGVGLKTAERWFRMGFRTLSTV-----KLDKSLTFTRMQKAG--FLHYEDLVSCVTRAEAEAV
SVLVQQAVVA----FLPDALVSMTGGF--------R-RGKKIGHDV----DFLITSPEAT-E-EEEQQLLHK
VTNFWE----------QKGLLLYCDHVESTFEKCKLPSRKVDALDHFQKCFLILKLYR-ER-V-DS---VQS
S---------QQ--EG-----KGWKAIRVDLVMCPYECRAFALL--GWTGSRQFERDLRRYATHERKMILDN
-HALYDKTK------------------------------------RVFLKA-----ES-EEE----------
-----------------------IF------------------------------AHLGL--------EY--
-----------IEP---------L---------------------------ERNA-----------------
--------------------------------------------
>Kryptolebias_marmoratus/1-491
------------------------------------------------------------------------
-----------------------MLGLR---------KRSKPAGEVSVSRREE-TKFR--------------
------------------------------------------------------------------------
------------DVRIFL---------------------VERKMGRSR------------------------
------------------------------------------------------RSFLTQ------------
------------------------------------------------------------------------
------------------------------------------------------------------------
------------------------------------------------------------------------
------------------------------------------------------------------------
------------------------------------------------------------------------
----------LARSKGFT------------------------------------------------------
-----------------------VEDFLS-----------------------------------ETVTHVVS
EDRQPSSLWPWLKASSLRNLS-MKQVLDISWFTDSMRDGRPVPVETRHLI----------------------
--Q--DS-------------WTEV---SS--------PAPA---MVSQYACKRRTET-ENH-NKMFT-----
----DAFEVLA--------------------------------------ENYEFSEMEGPCLAFRRAASVLK
SLP----SAVESLRAAQDLPCLGEHTKA------------VMEEILRCGRSFEVEKILSDERFQTLKLFTSV
---------FGVGPKTAEKWHRRGLRSFSEV-----LAEPSIHLNRMQQSG--FLHYGDISRAVSKAEARAV
GNIIDEAVRA----ITPDAMLTLTGGF--------R-RGKEFGHDV----DLIVTAAEPG-R---EQNLLSE
IIDSLK----------KQGILLFCEYQASTFDTTKLPSHRFEAMDHFAKCFLILRLEG-SR-VDEG---LHS
A---------EG--DS-----RNWRAVRVDLVSPPADHFAFTLL--GWTGSRQFERDLRRFARLERRMLLDN
-HALFDKTK------------------------------------KEFLTA-----TT-EKD----------
-----------------------IF------------------------------DHLGL--------EY--
-----------IEP---------W---------------------------QRNA-----------------
--------------------------------------------
>Labeo_rohita/1-495
------------------------------------------------------------------------
---------------------------MFPTALPTR-KRRRP-EVAFARGREE-VKFR--------------
------------------------------------------------------------------------
------------DVTLYL---------------------VERRMGKSR------------------------
------------------------------------------------------RNFLSN------------
------------------------------------------------------------------------
------------------------------------------------------------------------
------------------------------------------------------------------------
------------------------------------------------------------------------
------------------------------------------------------------------------
----------LARSKGFC------------------------------------------------------
-----------------------VDDALS-----------------------------------ADVTHVVS
EGNAAQELWNWLEEQGFGEMR-DKHVLHISWFTESMSAGRPVPVEIRHYI----------------------
--Q--NP---AVD-------QRLCAHPSA--------KPDS---AVSPYACQRRTTL-NNQ-NKIFT-----
----DALEVLA--------------------------------------ENLEFCGDQGPNMAFRRAASVLK
SLP----AGLRRLEDTQHLPCLGEHSRA------------IIEEIFECGSSSRVEEILNDERYRTMKLFSSV
---------FGVGPKTAENWFCRGLRTFEQV-----LSEPSIRLNRMQTAG--FLFYEDISKPVSRTEASAL
KIIVEEAVIF----VNPSATVSITGGF--------R-RGKEFGHDV----DFIIKTPEAG-Q---EDTILPA
VIERFK----------SQNILLYSDLQESTFDLRQLPTQRFEAMDHFSKCFLIVKLKC-EQ---ET--DARA
A--------------------RDWKAIRVDLVAPPLERYAYALL--GWTGSTLFERDLRRFARLERGKLLDN
-HVLYDKAT------------------------------------NTFLPA-----NT-EED----------
-----------------------IF------------------------------AHLGL--------EY--
-----------IEP---------W---------------------------QRNA-----------------
--------------------------------------------
>Labrus_bergylta/1-497
------------------------------------------------------------------------
-------------------------MFHSP-IVPRVRKRSRA-AEVGIPGREE-VKFE--------------
------------------------------------------------------------------------
------------DVRLFL---------------------VERKMGRSR------------------------
------------------------------------------------------RSFLTQ------------
------------------------------------------------------------------------
------------------------------------------------------------------------
------------------------------------------------------------------------
------------------------------------------------------------------------
------------------------------------------------------------------------
----------LARSKGFI------------------------------------------------------
-----------------------VEDVLS-----------------------------------DVVTHVVS
EDIHTSSLWTWLKECDLKNLT-HMLVLDISWFTDSMREGRPVAVETKHLI----------------------
--Q--DT-------------LPEA--STP--------TAVV---SVSQYACQRRTTT-ENN-NKTFT-----
----DAFEVLA--------------------------------------ERYELNEIEGPCLAFRRAASVLK
SLP----WAVRSLGATQDLPCLGEHTKS------------VMEEILQNGRSFEVERILSDERFQTLKLFTSV
---------FGVGPKTADKWYRRGLRSFNDV-----LADSSIQLNRMQQSG--FLHYEDISRAVSKAEARAL
RNIIDKAVHA----ITPDAVLALTGGF--------R-RGKEFGHDV----DFIVTTPEPG-E---EETLIPK
VINRLT----------KQGILLYTEYQASTFDMSKLPCHRFEAMDHFAKCFLILRLEG-SQ-V-EG--GLHI
A---------EG--DS-----RGWRAVRVDLVAPPMDRYAFALL--GWTGSRQFERDLRRYARMERQMLLDN
-HALYDKTK------------------------------------KELLAA-----TT-EKD----------
-----------------------IF------------------------------AHLGL--------EY--
-----------IEP---------W---------------------------QRNA-----------------
--------------------------------------------
>Lacerta_agilis/1-508
------------------------------------------------------------------------
-----------------------MNMIRATGLIPMR-KKWKGMQLSAPVSSYK-IQFN--------------
------------------------------------------------------------------------
------------DIIIFI---------------------VEKKMGMSR------------------------
------------------------------------------------------RTFLMD------------
------------------------------------------------------------------------
------------------------------------------------------------------------
------------------------------------------------------------------------
------------------------------------------------------------------------
------------------------------------------------------------------------
----------LARRKGFR------------------------------------------------------
-----------------------VENELS-----------------------------------DSVTHIVT
ENNSCAEILKWLQAQKVDDSA-RFRILDVSWLTACLEVGRPVDSE-KYRL--V---G--E-KCSA-------
--T--SS---MQ---------------SV--------LGTD---SVSQYACQRRTTL-NNY-NKKFT-----
----DAFEVLA--------------------------------------ENYEFREDEGHCLAFRRAASVLK
FLP----FAVVRVSDVEGLPWMGEQVKG------------IIEDIIEDGESPRVNAVLNSENYRSIKLFTSV
---------FGVGLKTSEKWYRMGFRTLEEV-----KCDKNLKLTRMQRAG--LLHYEDLVSCVSKAEADAA
SLIVKESVRR----FSPSALVTLTGGF--------R-RGKKAGHDV----DFLITVPGSS-Q---EDELLHL
VIDFWK----------KQGLVLYYDLIESTFEKKKLPSKKVDALDNFQKCFIILKLPK-GK-V-DS---DNS
V---ISVATAEE--GK-----KDWKAIRVDLVVSPFEQYAFALL--GWSGSRQFERDLRRYATHEKKMMLDN
-HALYDKTK------------------------------------KIFLKA-----AS-EEE----------
-----------------------IF------------------------------AHLGL--------DY--
-----------IEP---------W---------------------------ERNA-----------------
--------------------------------------------
>Lagenorhynchus_obliquidens/1-510
------------------------------------------------------------------------
-----------------------MDPLHVAPSGPRK-KRPRQLGASMASPSYD-IKFG--------------
------------------------------------------------------------------------
------------DLVLFI---------------------LEKKMGTTR------------------------
------------------------------------------------------RTFLME------------
------------------------------------------------------------------------
------------------------------------------------------------------------
------------------------------------------------------------------------
------------------------------------------------------------------------
------------------------------------------------------------------------
----------LARRKGFR------------------------------------------------------
-----------------------VENELS-----------------------------------DSVTHIVA
ENNSGSEVLDWLQVQNVRASS-QLELLDVSWLIESMGAGKPVEITGKHQL--V---V--R-TDYS-------
--A--TS---NPD-------FQKT---PP--------LAVK---KISQYACQRRTTL-NNW-NHMFT-----
----DAFEVLA--------------------------------------ENYEFKENEVFCLEFTRAASVLK
SLP----FTIISMRDTEGIPCLGDRVKC------------VIEEIIEDGESSEVKAVLNDERYQSFKLFTSV
---------FGVGLKTSEKWFRMGFRSLSKI-----RSDKTLKFTRMQKAG--FLYYEDLVSCVTRAEAEAV
GVLVKEAVWA----FMPDAFVTMTGGF--------R-RRKKTGHDV----DFLITSPGST-E-DEEQQLLPK
VINLWE----------RKGLLLYCDLVESTFEKFKGPSRQVDALDHFQKCFLILKLHH-QR-V-DS---DKS
T---------QQ--EG-----KTWKAIRVDLVMCPYEQYAFALL--GWTGSRQFERDLRRYATHDRKMVLDN
-HALYDKTK------------------------------------RMFLKA-----ES-EEE----------
-----------------------IF------------------------------AHLGL--------DY--
-----------IEP---------W---------------------------ERNA-----------------
--------------------------------------------
>Lagopus_leucura/1-514
------------------------------------------------------------------------
-----------------------MERIRPPTIASQR-KRQRGMYSPKLSCDYE-IKFN--------------
------------------------------------------------------------------------
------------KLVIFI---------------------VQRKMGMTR------------------------
------------------------------------------------------RTFLME------------
------------------------------------------------------------------------
------------------------------------------------------------------------
------------------------------------------------------------------------
------------------------------------------------------------------------
------------------------------------------------------------------------
----------LARSKGFR------------------------------------------------------
-----------------------VASELS-----------------------------------DSVTHIVA
ENNSYPEVLDWLKGQAVGDSS-RFEILDVSWLTACMEMGRPVDLEMKYRL--V---E--Q-AEQY-------
--P--TL---KRP-------ESEV---SS--------FTAS---KVSQYSCQRKTTL-NNC-NKKFT-----
----DAFEIMA--------------------------------------ENYEFKENEIFCLEFLRAASVLK
SLP----FPVTSMKDIQGLPCMGDRVRD------------VIEEIIEEGESSRAKDVLNDERYKSFKQFTSV
---------FGVGVKTSEKWFRMGLRTVEEV-----KADKTLKLSKMQRAG--FLYYEDLVSCVSKAEADAV
SLIVKNTVCT----FLPDALVTITGGF--------R-RGKKIGHDI----DFLITNPGQR-E---DDELLHK
VVNLWK----------KQGLLLYCDIIESTFVKEQIPSKHVDAMDNFQKCFAILKLYQ-PR-V-DN---SSY
N---MSKKCDVA--EV-----KDWKAIRVDLVITPFEQYAYALL--GWTGSRQFGRDLRRYATHERKMMLDN
-HALYDKRK------------------------------------RVFLKA-----GS-EEE----------
-----------------------IF------------------------------AHLGL--------DY--
-----------VEP---------W---------------------------ERNA-----------------
--------------------------------------------
>Lagopus_muta/1-514
------------------------------------------------------------------------
-----------------------MERIRPPTIASQR-KRQKGMYSPKLSCDYE-IKFN--------------
------------------------------------------------------------------------
------------KLVIFI---------------------VQRKMGMTR------------------------
------------------------------------------------------RTFLME------------
------------------------------------------------------------------------
------------------------------------------------------------------------
------------------------------------------------------------------------
------------------------------------------------------------------------
------------------------------------------------------------------------
----------LARSKGFR------------------------------------------------------
-----------------------VESELS-----------------------------------DSVTHIVA
ENNSYAEVLEWLKGQAVGDSS-RFEILDVSWLTACMEMGRPVDLEMKYRL--V---E--Q-AEQY-------
--P--TL---KRP-------ESEV---SS--------FTAS---KVSQYSCQRKTTL-NNC-NKKFT-----
----DAFEIMA--------------------------------------ENYEFKENEIFCLEFLRAASVLK
SLP----FPVTSMKDIQGLPCMGDRVRD------------VIEEIIEEGESSRAKDVLNDERYKSFKQFTSV
---------FGVGVKTSEKWFRMGLRTVEEV-----KADKTLKLSKMQRAG--FLYYEDLVSCVSKAEADAV
SLIVKNTVCT----FLPDALVTITGGF--------R-RGKKIGHDI----DFLITNPGQR-E---DDELLHK
VVNLWK----------KRGLLLYCDIIESTFVKEQIPSKHVDAMDHFQKCFAILKLYQ-PR-V-DN---SSY
N---MSKKCDMA--EV-----KDWKAIRVDLVITPFEQYAYALL--GWTGSRQFGRDLRRYATHERKMMLDN
-HALYDKRK------------------------------------RVFLKA-----GS-EEE----------
-----------------------IF------------------------------AHLGL--------DY--
-----------VEP---------W---------------------------ERNA-----------------
--------------------------------------------
>Larimichthys_crocea/1-405
------------------------------------------------------------------------
------------------------------------------------------------------------
------------------------------------------------------------------------
------------------------------------------------------------------------
------------------------------------------------------------------------
------------------------------------------------------------------------
------------------------------------------------------------------------
------------------------------------------------------------------------
------------------------------------------------------------------------
------------------------------------------------------------------------
------------------------------------------------------------------------
------------------------------------------------------------------------
-----------------------MHVLDISWFTDSMKEGRPVAVETRHLI----------------------
--P--DS---LPT-------LPGG--STP--------TAVA---TVSQYACQRRTTT-ENN-NKIIT-----
----DAFEVLA--------------------------------------ESYEFNEIEGPCLAFRRAASVLK
SLP----WAVRSLEATLDLPCLGEHTKA------------VMDEILQCGHAFEVEKILSDERYQTLKLFTSV
---------FGVGPKTAEKWYRRGLRSFSDV-----LADHSIQLNRMQQTG--FLHYGDISRAVSKAEARAL
RNIIDEAVHA----ITPDAVLALTGGF--------R-RGKEFGHDV----DFIVTTTELG-K---EESLLPR
IIRRLT----------KQGILLYCDYQASTFDMSKLPGYRFEAMDHFAKCFLILRLEG-SQ-V-EE--GLHI
A---------EG--DS-----RGWRAVRVDLVSPPMDRYAFALL--GWSGSRQFERDLRRFARVERHMLLDN
-HALYDKTK------------------------------------KEFLAA-----TT-EKD----------
-----------------------IF------------------------------AHLGL--------EY--
-----------IEP---------W---------------------------QRNA-----------------
--------------------------------------------
>Lates_calcarifer/1-500
------------------------------------------------------------------------
-------------------------MFHSP-ILPRVRKRPRP-AEAGIPRREE-VKFD--------------
------------------------------------------------------------------------
------------DVRLYL---------------------VERKMGRSR------------------------
------------------------------------------------------RSFLTQ------------
------------------------------------------------------------------------
------------------------------------------------------------------------
------------------------------------------------------------------------
------------------------------------------------------------------------
------------------------------------------------------------------------
----------LARSKGFI------------------------------------------------------
-----------------------VEDILS-----------------------------------DVVTHIVS
EDSQASSLWTWLKGCDLRNLT-SMLVLDISWFTDSMREGRPVAVETRHLI----------------------
--Q--DT---LPT-------VPEG--STP--------TPVT---TVSQYACQRRTTI-ENS-NKIFT-----
----DAFEVLA--------------------------------------DSYEFSEIEGSCLAFRRAASVLK
SLP----CVVRCLGDTEDLPCLGDHTKA------------VMEEILQYGRSFEVEKILSDERFQTLKLFTSV
---------FGVGPKTAEKWYRRGLRSFSDI-----LTEPDIHLNRMQQTG--FLHYEDISRAVSKAEARAL
GNIIDEAVHA----ITLDAMIALTGGF--------R-RGKEFGHDV----DFIVTTPELD-R---ERTLLPD
IIDRLE----------QQGILLYCDYQASTFDITKLPSHRFEAMDHFAKCFLILRLEG-SK-V-EG--GLNC
A---------EE--DR-----RGWRAVRVDLVLPPMDRYAFALL--GWTGSRQFERDLRRFARSERRMLLDN
-HALYDKTK------------------------------------NEFLAA-----TT-EKD----------
-----------------------IF------------------------------AHLGL--------EY--
-----------IEP---------W---------------------------QRNA-----------------
--------------------------------------------
>Latimeria_chalumnae/1-580
MPSEVAVVEELPSQETVPSSEGDVPSRSLLSWGKVTCTCSGQGLKQTAVLQQFPNALILGIMCQPIPGTTGQ
SCVIPRNTPGADLTLKVYKIHAMEKFIFPS-LSPHKKKQKVT-EPLKSFGNYE-IKFK--------------
------------------------------------------------------------------------
------------DIVIFI---------------------MERKMGSSR------------------------
------------------------------------------------------RMFLTE------------
------------------------------------------------------------------------
------------------------------------------------------------------------
------------------------------------------------------------------------
------------------------------------------------------------------------
------------------------------------------------------------------------
----------LARKKGFQ------------------------------------------------------
-----------------------VESVLS-----------------------------------DSVNHIVA
ENNSCAEVLEWIHKQNLRNNP-KMEVLDITWFTESMGAGKPVEIEKRHRL----------------------
MLQ--KN---EPV-------KFDS---PE--S-----SSVV---AISPYACQRRTSL-NNY-NKLFT-----
----DAFEVLA--------------------------------------ENYEMNENKGPYLGFMRAASMIK
SLP----YAISSMKDLEGLPCLGDQTKA------------VIE------------------------LFTSV
---------FGVGQKTAEKWFRKGLRTFEEV-----QVHKETKLTKMQIAG--FLYYEDLSSFVTKPEADAI
GQIIEDTVRL----FMPDALVTLTGGF--------R-REKKIGHDV----DFLITTPVPG-N---ENGLLEK
VIDVLH----------QQGILLYCDVVESTFDKSRLPSRKVDALDHFQKCFAILKLLK-QK-V-IT--SNCE
E---------AE--EPSNTSTKEWKAIRVDLVITPFDQYAFALL--GWTGSRQFERDLRRFATHERKMMLDN
-HALFDKNK------------------------------------REFLPA-----RT-EED----------
-----------------------IF------------------------------AHLGL--------EY--
-----------IEP---------W---------------------------ERNA-----------------
--------------------------------------------
>Lemur_catta/1-544
--------------------------------------------------------------MTSKPFMREG
GRFSLTSGNATGWHSRRRQQPLPMDPLQTAHPGPRK-KRPRQTGTSMASAPQD-IKFR--------------
------------------------------------------------------------------------
------------DLVLFI---------------------LEKKMGTTR------------------------
------------------------------------------------------RTFLME------------
------------------------------------------------------------------------
------------------------------------------------------------------------
------------------------------------------------------------------------
------------------------------------------------------------------------
------------------------------------------------------------------------
----------LARRKGFR------------------------------------------------------
-----------------------VENEFS-----------------------------------DSVTHIVA
ENNSGSDVLEWLQVQKIKASS-QLEVLDVSWLIECMRTGKPVETTGKHQL--V---A--R-SDCS-------
--A--SP---NPG-------PQKT---PP--------LAVQ---KISQYACQRRTTL-NNC-NHIFT-----
----DAFEILA--------------------------------------ENYEFKENEGCAVTFLRAASVLK
SLP----FTIITMRDTEGIPCLEDKVKC------------IIEEIIEDGESSEVKAVLNDERYQSFKLFTSV
---------FGVGLKTSEKWFRMGFRTLSNI-----RSDKSLTFTQMQRAG--FHYYEDLVSCVTRAEAEAV
SVLVKEAVWA----FLPDAFVTMTGGF--------R-RGKKIGHDV----DFLITSPGST-E-EEEEQLLHK
VMNLWE----------KKGLLLYCDLVESTFEKLKLPSRKVDALDHFQKCFLILKLHH-QRVV-DS---EKS
S---------QQ--DG-----KTWKAIRVDLVMCPYERRAFALL--GWTGSRQFERDIRRYATHERRMMLDN
-HGLWDKTK------------------------------------RIFLKA-----ES-EEE----------
-----------------------IF------------------------------AHLGL--------DY--
-----------IEP---------W---------------------------ERNA-----------------
--------------------------------------------
>Leopardus_geoffroyi/1-557
---------------------------------------------------------------MTSELFMKE
GRLSLTSGDTDRWHRQKHQKLLPMDPLQMAHSGPRK-KRPRQMGASMVSPPHD-IKFR--------------
------------------------------------------------------------------------
------------DLVLYI---------------------LEKKMGTTR------------------------
------------------------------------------------------RAFLME------------
------------------------------------------------------------------------
------------------------------------------------------------------------
------------------------------------------------------------------------
------------------------------------------------------------------------
------------------------------------------------------------------------
----------LARSKGFR------------------------------------------------------
-----------------------VENELS-----------------------------------DSVTHIVA
ENNSGSDVLEWLQVQNVKASS-QLELLDISWLIESMGAGKPVEVAGKHQL---------VRRDYS-------
--A--SP---NPE-------LQKT---PP--------LVVK---KIPLYACQRRTTL-NNF-NHIFT-----
----DAFEVLA--------------------------------------ENYEFKENEISSATFMRAASVLK
SLP----FTIISMKDTEGIPCLEDKVKC------------VIEEIIEDGESSEVKAVLNDERYQSFKLFTSV
---------FGVGLKTSEKWFRMGFRTLSKI-----KSDKTLKFTQMQKAG--FLYYEDLVSCVTRAEAEAV
GVLVKEAVWA----FLPDAFVTMTGGF--------R-RGKKIGHDV----DFLITSPGST-D-EEEEQLLPK
VINLWQ----------RKELLLYYDLVESTFEKLKLPSRKVDALDHFQKCFLILKLHH-QR-V-DS---GKC
S---------QQ--EG-----KTWKAIRVDLVMCPYERRAFALL--GWTGSRQFERDLRRYATHERKMILDN
-HALYDKTK-----------------ITVEGSWKDPDGSTVPTWPRIYLKG--FG-LK-DDE----------
-----------------------LV---------------------------------GS------------
-----------LEP---------V---------------------------QREH-----------------
--------------------------------------------
>Lepidothrix_coronata/1-512
------------------------------------------------------------------------
-----------------------MDKIKASGVISHR-KRQKGLHSPKLSCSYE-IKFT--------------
------------------------------------------------------------------------
------------KFVIFI---------------------MQRKMGITR------------------------
------------------------------------------------------RMFLTE------------
------------------------------------------------------------------------
------------------------------------------------------------------------
------------------------------------------------------------------------
------------------------------------------------------------------------
------------------------------------------------------------------------
----------LARRKGFR------------------------------------------------------
-----------------------VENELS-----------------------------------DSVTHIVA
ENNSYLEVLDWLKGQAVGDSS-RFELLDISWFTACMEAGRPVDSEMKYRL--M------E-QCQS-------
-----PL---NTP-------ESEV---PS--------CIAR---KVSQYSCQRKTTL-NNY-NKKFT-----
----DAFEIMA--------------------------------------ENYEFKENEIFCLEFLRAASLLK
YLP----FPVTRMKDIQGLPCIGDQVRD------------VIEEIIEEGESSRVKEVLNDERYKAFKQFTSV
---------FGVGVKTSEKWYRMGLRTVEEL-----KADKTLKLSKMQKAG--FLYYEDLVSCVSKAEADAV
TLIVKNTVST----FLPDALVTITGGF--------R-RGKKMGHDI----DFLITNPGPR-E---DDELLHK
VVDLWK----------KQGLLLYCDIIESTFVEEQLPSRKVDAMDNFQKCFTILKLYQ-PG-V-DN---SSY
N---TSKKSDMA--EI-----KDWKAIRVDLVITPFEQYAYALL--GWTGSREFGRDLRRYASHERKMILDN
-HGLYDRRK------------------------------------RIFLKA-----GS-EEE----------
-----------------------IF------------------------------AHLGL--------DY--
-----------VEP---------W---------------------------ERNA-----------------
--------------------------------------------
>Lepisosteus_oculatus/1-387
------------------------------------------------------------------------
------------------------------------------------------------------------
------------------------------------------------------------------------
------------------------------------------------------------------------
------------------------------------------------------------------------
------------------------------------------------------------------------
------------------------------------------------------------------------
------------------------------------------------------------------------
------------------------------------------------------------------------
------------------------------------------------------------------------
------------------------------------------------------------------------
------------------------------------------------------------------------
-----------------------------------MGAGKPVQVEARHCL----------------------
-VK--SC---PVI-------DQYL---EP--------STVE---TVSQYACQRRTTM-ENH-NQIFT-----
----DAFAILA--------------------------------------ENAEFNESEGPCLAFMRAASLLK
SLP----HAISSSKDLEGLPCLGDQTKA------------VIEDILEYGQCSKVQDVLCDDRYQTIKLFTSV
---------FGVGLKTAEKWYRKGFHSLEEV-----QADNAIHFTKMQKAG--FLYYDDISAAVCKAEAQAI
GQIVEETVRL----IAPDAIVTLTGGF--------R-RGKECGHDV----DFLITTPEMG-K---EVWLLNR
LINRLQ----------NQGILLYYDIVESTFDKTRLPCRKFEAMDHFQKCFAIIKLKK-EL----A--AGRV
Q--------------------KDWKAIRVDFVAPPVDNFAFALL--GWTGSRQFERDLRRFARHERKMLLDN
-HALYDKTK------------------------------------KIFLPA-----KT-EED----------
-----------------------IF------------------------------AHLGL--------DY--
-----------IDP---------W---------------------------QRNA-----------------
--------------------------------------------
>Leptonychotes_weddellii/1-465
------------------------------------------------------------------------
-------------------------------------------MAANDQCNEA-------------------
------------------------------------------------------------------------
------------GTVIAI-------------------------FTSQR------------------------
------------------------------------------------------------------------
------------------------------------------------------------------------
------------------------------------------------------------------------
------------------------------------------------------------------------
------------------------------------------------------------------------
------------------------------------------------------------------------
----------------LR------------------------------------------------------
---------------------------IP-----------------------------------DSITHIVA
ENNSGSEVLEWLQVQNVKASS-QLELLDISWLIESMGAGRPVEMIGKHQL---------VRRDYS-------
--A--SP---NPE-------LQKT---PP--------LAVK---KISQYACQRRTTL-NNC-NHIFT-----
----DAFEVLA--------------------------------------EHYEFRENEVFSLAFMRAASVLK
SLP----FTIISMKDIEGIPCLGDKVRC------------VIEEIIEDGESSEVKAVLNDERYQSFKLFTSV
---------FGVGLKTSEKWFRMGFRTLSKI-----KSDKTLKFTPMQKAG--FLYYEDLVSCVTRAEAEAV
GVLVKEAVWA----FLPDAFITMTGGF--------R-RGKKMGHDV----DFLITSPGTG-D-EEEEQLLQK
VINLWE----------RKGLLLYCDFVESTFEKLKLPSRNVDALDHFQKCFLILKLHH-QR-V-DS---GRY
S---------QE--EG-----KTWKAIRVDLVMCPYERRAFALL--GWTGSR-FERDLRRYATHERKMVLDN
-HALYDKTK------------------------------------KIFLKA-----ES-EEE----------
-----------------------IF------------------------------AHLGL--------DY--
-----------IEP---------W---------------------------ERNA-----------------
--------------------------------------------
>Leptosomus_discolor/1-505
------------------------------------------------------------------------
-----------------------MDRIRAPAVSSQR-KRQKGMHSPNLSCSYE-IKFS--------------
------------------------------------------------------------------------
------------KFVIFI---------------------MQRKMGMTR------------------------
------------------------------------------------------RTFLME------------
------------------------------------------------------------------------
------------------------------------------------------------------------
------------------------------------------------------------------------
------------------------------------------------------------------------
------------------------------------------------------------------------
----------LARRKGFR------------------------------------------------------
-----------------------VESELS-----------------------------------DSVTHIVS
ENNSYLEVVDWLRRQAVGDSS-RFELLDISWFTACMEAGRPVDSEMKYRL--M------E-QDQS-------
--P--HL---NTP-------DSDV---PS--------FIAS---KVSQYSCQRKTTL-NNY-NKKFT-----
----DAFEIMA--------------------------------------ENYEFKENEIFCLEFLRAASVLK
FLP----FPVTRMKDIQGLPCMGDRVRD------------VIEEIIEEGESSRANEVLNDEQYKSFKQFTSV
---------FGVGVKTSEKWYRMGLRTLEEV-----KAVKTLKLSKMQKAG--FLYYEDLVSCVSKAEADAV
SLIVKNTVCM----FLPDAIVTITGGF--------R-RGKKIGHDI----DFLITNPGQR-D---DDELLHK
------------------GLLLYCDVIESTFVKEQLPSRKVDAMDNFQKCFAILKLYQ-PR-V-DN---SSY
N---TSKKFDMA--EV-----KDWKAIRVDLVITPFEQYAYALL--GWTGSRQFGRDLRRYATHERKMMLDN
-HALYDRRK------------------------------------RIFLKA-----GS-EEE----------
-----------------------IF------------------------------AHLGL--------DY--
-----------VEP---------W---------------------------ERNA-----------------
--------------------------------------------
>Lipotes_vexillifer/1-510
------------------------------------------------------------------------
-----------------------MDPLHVAPSGPRK-KRPRQVGASMASPSYD-IKFG--------------
------------------------------------------------------------------------
------------DLVLFI---------------------LEKKMGTTR------------------------
------------------------------------------------------RTFLME------------
------------------------------------------------------------------------
------------------------------------------------------------------------
------------------------------------------------------------------------
------------------------------------------------------------------------
------------------------------------------------------------------------
----------LARRKGFS------------------------------------------------------
-----------------------VENELS-----------------------------------DSVTHIVA
ENNSGSEVLDWLQVQNVRASS-QLELLDVSWLIESMGAGKPVEITEKHQL--V---V--R-TDYS-------
--A--TP---NPS-------FQKT---PP--------LAVK---KISQYACQRRTTL-NNW-NHVFT-----
----DAFEVLA--------------------------------------ENYEFKENEVSCLEFTRAASVLK
SLP----FTIISMRDTEGIPCLGDKVKC------------VIEEIIEDGESSEVKAVLNDERYQSFKLFTSV
---------FGVGLKTSEKWFRMGFRSLSKI-----RSDKTLKFTRMQKAG--FLYYEDLVSCVTRAEAEAV
GVLVKEAVWA----FMPDAFVTMTGGF--------R-RRKKTGHDV----DFLITSPGST-E-DEEQQLLPK
VINFWE----------RKGLLLYCDLVESTFEKFKVPSRQVDALDHFQKCFLILKLHH-QR-V-DG---DKS
I---------QQ--EG-----KTWKAIRVDLVMCPYEQYAFALL--GWTGSRQFERDLRRYATHDRKMMLDN
-HALYDKTK------------------------------------RIFLKA-----ES-EEE----------
-----------------------IF------------------------------AHLGL--------DY--
-----------IEP---------W---------------------------ERNA-----------------
--------------------------------------------
>Lonchura_striata_domestica/1-513
------------------------------------------------------------------------
-----------------------MDRFKAPAVISQR-KRQKGLHSPELSCSYE-IKFS--------------
------------------------------------------------------------------------
------------NFVIFI---------------------MQRKMGMTR------------------------
------------------------------------------------------RTFLME------------
------------------------------------------------------------------------
------------------------------------------------------------------------
------------------------------------------------------------------------
------------------------------------------------------------------------
------------------------------------------------------------------------
----------LGRRKGFR------------------------------------------------------
-----------------------VESELS-----------------------------------DSVTHIVA
ENNSYLEVLDWLKGQAVDDSS-RFQLLDISWFTACMEAGRPVDSEMKYRL--M------E-QSQS-------
--P--PL---NTP-------ELEM---PA--------FIAT---KVSQYSCQRKTTL-NNY-NKKFT-----
----DAFEVMA--------------------------------------ENYEFKENEIFSLEFLRAASLLK
SLP----FSVTSMKDIQGLPCVGDQVRD------------IIEEIIEEGESSRVKEVLNDERYKAFKQFTSV
---------FGVGVKTSEKWYRMGLRTVEEI-----KVEKTLKLSKMQKAG--ILYYEDLVSCVSKAEADAV
SLIVKNTVCT----FLPDALVTITGGF--------R-RGKNIGHDI----DFLITNPGPR-E---DDELLHK
VIDLWK----------KQGLLLYCDIIESTFVKEQLPSRKVDAMDHFQKCFAILKLYQ-PR-V-DN---STC
N---TSKKLEMA--EV-----KDWKAIRVDLVITPFEQYSYALL--GWTGSRQFGRDLRRYAAHERKMILDN
-HALYDRRK------------------------------------RIFLKA-----GS-EEE----------
-----------------------IF------------------------------AHLGL--------DY--
-----------VEP---------W---------------------------ERNA-----------------
--------------------------------------------
>Lontra_canadensis/1-513
------------------------------------------------------------------------
-------------------MPLPTNPLQMVHLGPRK-KRSRQMGASMVCPSHD-VKFQ--------------
------------------------------------------------------------------------
------------DLVLYI---------------------LEKKMGTTR------------------------
------------------------------------------------------RAFLME------------
------------------------------------------------------------------------
------------------------------------------------------------------------
------------------------------------------------------------------------
------------------------------------------------------------------------
------------------------------------------------------------------------
----------LARRKGFR------------------------------------------------------
-----------------------VENELS-----------------------------------DSITHIVA
ENNSGSEVLEWLQGQNHKASS-QLELLDVSWLIESMAAGTPVEMTGKHQL--------VK-RDYS-------
--A--SP---SPE-------LQKT---PP--------LVIK---KISQYACQRRTTL-NNC-NQIFT-----
----DAFDVLA--------------------------------------ENYEFRENEVFCLAFMRAASVLK
SLP----FTIISMKDTEGIPCLEDKVKC------------IIEEIIEDGESSEVKAVLNDERYQSFKLFTSV
---------FGVGLKTSEKWFRMGYRTLNKI-----KLDKTLKFTPMQKAG--FLYYEDLVSCVTREEAEAV
GMLVKEAVWA----FLPEAFVTMTGGF--------R-RGKKIGHDV----DFLITSPGSR-D-EDEEQLLPK
VINLWE----------RKGLLLYCDLVESTFEKLKLPSRKVDALDHFQKCFLILKLHH-QR-V-DS---GKC
S---------QQ--EG-----KTWKAIRVDLVMCPYERRAFALL--GWTGSRQFERDIRRYATHERKMILDN
-HALYDKTK------------------------------------KIFLKA-----ES-EEE----------
-----------------------IF------------------------------AHLGL--------DY--
-----------IEP---------W---------------------------ERNA-----------------
--------------------------------------------
>Loxodonta_africana/1-510
------------------------------------------------------------------------
-----------------------MDPLQMAHTGPRK-KRARPMGASMATTPQD-IKFQ--------------
------------------------------------------------------------------------
------------DLVLFI---------------------LEKKMGTSR------------------------
------------------------------------------------------RAFLME------------
------------------------------------------------------------------------
------------------------------------------------------------------------
------------------------------------------------------------------------
------------------------------------------------------------------------
------------------------------------------------------------------------
----------LARRKGFR------------------------------------------------------
-----------------------VENELS-----------------------------------DSVTHIVA
ENNSGSDVLEWLQVQKIKASS-QLELLDVSWLIECMGAGKPVEMTGKHQL--V---V--R-GDYS-------
--A--SS---NPS-------PQKT---PP--------PAVK---KISQYACQRRTTL-NNH-NNIFT-----
----DAFEILA--------------------------------------ENCEFRENEGSYVVFMRAASVLK
SLP----FTIISMKDTQGIPCLEDKAKC------------VIEDIIEDGESSEVKAVLNDERYKSFKLFTSV
---------FGVGLKTSEKWFRMGFRSLSKI-----RTDKTLKFTEMQEAG--FLYYEDLVSCVTKAEADAV
SVLVKEAVWA----FLPDAFVTMTGGF--------R-RGKKVGHDV----DFLITSQGST-E-EEQQQLLHK
VLNLWK----------KEGLLLYSDLIESTFEKLKLPSRKVDALDHFQKCFLILKLHH-QR-I-DN---SKS
S---------QL--QG-----KTWKAIRVDLVMCPYECHAFALL--GWTGSRQFERDIRRYASHERKMILDN
-HALYDKTK------------------------------------RIFLKA-----GS-EEE----------
-----------------------IF------------------------------AHLGL--------DY--
-----------IEP---------W---------------------------ERNA-----------------
--------------------------------------------
>Lutra_lutra/1-513
------------------------------------------------------------------------
-------------------MPLPTNPLQMVHLGPRK-KRSRQMGASMVCPSHD-VKFQ--------------
------------------------------------------------------------------------
------------DLVLYI---------------------LEKKMGTTR------------------------
------------------------------------------------------RAFLME------------
------------------------------------------------------------------------
------------------------------------------------------------------------
------------------------------------------------------------------------
------------------------------------------------------------------------
------------------------------------------------------------------------
----------LARRKGFR------------------------------------------------------
-----------------------VEDELS-----------------------------------DSITHIVA
ENNSGSEVLEWLRGQNHKASS-QLELLDVSWLIESMAAGTPVETTGKHQL--------VK-RDNS-------
--A--SP---NPE-------LQKT---PP--------LVVK---KISQYACQRRTTL-NNC-NQIFT-----
----DAFEVLA--------------------------------------ENYEFRENEVFCLAFMRAASVLK
SLP----FTIISMKDTEGIPCLEDKVKC------------IIEEIIEDGESSEVKAVLNDERYQSFKLFTSV
---------FGVGLKTSEKWFRMGYRTLNKI-----KLDKTLKFTPMQKAG--FLYYEDLVSCVTREEAEAV
DMLVKEAVWA----FLPEAFVTMTGGF--------R-RGKKIGHDV----DFLITSPGST-D-EDEEQLLPK
VINLWE----------RKGLLLYCDLVESTFEKLKLPSRKVDALDHFQKCFLILKLHH-QR-V-DS---GKC
S---------QQ--EE-----KTWKAIRVDLVMCPYERRAFALL--GWTGSRQFERDIRRYATHERKMILDN
-HALYDKTK------------------------------------KIFLKA-----ES-EEE----------
-----------------------IF------------------------------AHLGL--------DY--
-----------IEP---------W---------------------------ERNA-----------------
--------------------------------------------
>Lynx_canadensis/1-508
------------------------------------------------------------------------
-----------------------MDPLQMAHSGPRK-KRPRQMGASMVSPPHD-IKFR--------------
------------------------------------------------------------------------
------------DLVLYI---------------------LEKKMGTTR------------------------
------------------------------------------------------RAFLME------------
------------------------------------------------------------------------
------------------------------------------------------------------------
------------------------------------------------------------------------
------------------------------------------------------------------------
------------------------------------------------------------------------
----------LARRKGFR------------------------------------------------------
-----------------------VENELS-----------------------------------DSVTHIVA
ENNSGSDVLEWLQVQNVKASS-QLELLDISWLIESMGAGKPVEVTGKHQL---------VRRDYS-------
--A--SP---NPE-------LQKT---PP---------LVK---KIPLYACQRRTTL-NNF-NHIFT-----
----DAFEVLA--------------------------------------ENYEFKENEISSATFMRAASVLK
SLP----FTIISMKDTEGIPCLGDKVKC------------VIEEIIEDGESSEVKAVLNDERYQSFKLFTSV
---------FGVGLKTSEKWFRMGFRTLSKI-----KSDKTLKFTQMQKAG--FLYYEDLVSCVTRAEAEAV
GVLVKEAVWA----FLPDAFVTMTGGF--------R-RGKKIGHDV----DFLITIPGST-D-EEEEQLLPK
VINLWQ----------RKELLLYYDLVESTFEKLKLPSRKVDALDHFQKCFLILKLHH-QR-V-DS---GKC
S---------QQ--EG-----KTWKAIRVDLVMCPYERRAFALL--GWTGSRQFERDLRRYATHERKMILDN
-HALYDKTK------------------------------------KIFLKA-----ES-EEE----------
-----------------------IF------------------------------AHLGL--------DY--
-----------IEP---------W---------------------------ERNA-----------------
--------------------------------------------
>Lynx_rufus/1-508
------------------------------------------------------------------------
-----------------------MDPLQMAHSGPRK-KRPRQMGASMVSPPHD-IKFR--------------
------------------------------------------------------------------------
------------DLVLYI---------------------LEKKMGTTR------------------------
------------------------------------------------------RAFLME------------
------------------------------------------------------------------------
------------------------------------------------------------------------
------------------------------------------------------------------------
------------------------------------------------------------------------
------------------------------------------------------------------------
----------LARRKGFR------------------------------------------------------
-----------------------VENELS-----------------------------------DSVTHIVA
ENNSGSDVLEWLQVQNVKASS-QLELLDISWLIESMGAGKPVEVTGKHQL---------VRRDYS-------
--A--SS---NPE-------LQKT---PP---------LVK---KIPLYACQRRTTL-NNF-NHIFT-----
----DAFEVLA--------------------------------------ENYEFKENEVSSATFMRAASVLK
SLP----FTIISMKDTEGIPCLGDKVKC------------VIEEIIEDGESSEVKAVLNDERYQSFKLFTSV
---------FGVGLKTSEKWFRMGFRTLSKI-----KSDKTLKFTQMQKAG--FLYYEDLVSCVTRAEAEAV
GVLVKEAVWA----FLPDAFVTMTGGF--------R-RGKKIGHDV----DFLITIPGST-D-EEEEQLLPK
VINLWQ----------RKELLLYYDLVESTFEKLKLPSRKVDALDHFQKCFLILKLHH-QR-V-DS---GKC
S---------QQ--EG-----KTWKAIRVDLVMCPYERRAFALL--GWTGSRQFERDLRRYATHERKMILDN
-HALYDKTK------------------------------------KIFLKA-----ES-EEE----------
-----------------------IF------------------------------AHLGL--------DY--
-----------IEP---------W---------------------------ERNA-----------------
--------------------------------------------
>Macaca_fascicularis/1-510
------------------------------------------------------------------------
-----------------------MDPPQTSPLSPRK-KRPRQTGALMASSPQD-IKFQ--------------
------------------------------------------------------------------------
------------DLVVFI---------------------LEKKMGTTR------------------------
------------------------------------------------------RAFLME------------
------------------------------------------------------------------------
------------------------------------------------------------------------
------------------------------------------------------------------------
------------------------------------------------------------------------
------------------------------------------------------------------------
----------LARRKGFR------------------------------------------------------
-----------------------VENELS-----------------------------------DSVTHIVA
ENNSGSDVLEWLQVQKIQVSS-QPELLDVSWLIECIGAGKPVEMTGKHQL--V---V--R-RDYS-------
--D--ST---NPG-------PPKT---LP--------TAVQ---KISQYACQRRTTL-NNC-NQIFT-----
----DAFDILA--------------------------------------ENCEFRENEDSCVTFMRAASVLK
SLP----FTIISMKDTEGIPCLGSKVKC------------IIEEIIEDGESSEVKAVLNDERYQSFKLFTSV
---------FGVGLKTSEKWFRMGFRTLSKV-----RSDESLKFTRMQRAG--FLYYEDLVSCVTRAEAEAV
SVLVKEAVQA----FLPDAFVTMTGGF--------R-RGKKMGHDV----DFLITSPGST-E-DEEQQLLQK
VMNLWE----------KKGLLLYYDLVESTFEKLRLPSRKVDALDHFQKCFLIFKLPL-QR-V-DS---DQS
S---------WQ--EG-----KTWKAIRVDLVMCPYERRAFALL--GWTGSRQFERDLRRYATHERKMILDN
-HALYDKTK------------------------------------RIFLKA-----ES-EEE----------
-----------------------IF------------------------------AHLGL--------DY--
-----------IEP---------W---------------------------ERNA-----------------
--------------------------------------------
>Malaclemys_terrapin_pileata/1-423
------------------------------------------------------------------------
------------------------------------------------------------------------
------------------------------------------------------------------------
------------------------------------------------------------------------
------------------------------------------------------------------------
------------------------------------------------------------------------
------------------------------------------------------------------------
------------------------------------------------------------------------
------------------------------------------------------------------------
------------------------------------------------------------------------
------------------------------------------------------------------------
------------------------------------------------------------------------
----------------MRDSS-RFELLDISWFTACMEAGKPVDSEKKHRL--L---V--Q-QAYP-------
--A--TS---DTP-------ESEA---SS--------FVAG---TISQYACQRRTTL-NNC-NKKFT-----
----DAFEILV--------------------------------------ENYEFRENEVPCLDFMRAASVLK
FLP----FTIVRMEDLEGLPCMRGEIRN------------VIEEIIEEGESSRAKDVLTDERYQSFKLFISV
---------FGVGLKTSEKWYRMGFRTLEEV-----KADKTLKLSRMQKAG--FLYHEDLLSRVSKAEADAV
SLIVKDAVRA----FLPDALVTITGGF--------R-RGKKIGHDV----DFLITSPGLG-Q--QEEEVLHK
VIDLWK----------KQGLLLYYDLIESTFEQAKLPSRKVDAFDHFQKCFAILKLHQ-QR-V-DT---SSC
D---TSKESDKA--EV-----KDWKAIRVDLVVSPFEQYAYALL--GWTGSRQFERDLRRYATHERKMMLDN
-HALYDKTK------------------------------------RIFLKA-----KS-EEE----------
-----------------------IF------------------------------AHLGL--------DY--
-----------LEP---------W---------------------------ERNA-----------------
--------------------------------------------
>Manacus_candei/1-512
------------------------------------------------------------------------
-----------------------MDKIKASGVISHR-KRQKGLYSPKLSCSYE-IKFT--------------
------------------------------------------------------------------------
------------KFVIFI---------------------MQRKMGITR------------------------
------------------------------------------------------RMFLTE------------
------------------------------------------------------------------------
------------------------------------------------------------------------
------------------------------------------------------------------------
------------------------------------------------------------------------
------------------------------------------------------------------------
----------LARRKGFR------------------------------------------------------
-----------------------VENELS-----------------------------------DSVTHIVA
ENNSYLEVLEWLKGQAVGDSS-RFELLDISWFTACMEARRPVDSEMKYRL--R------E-QCQS-------
-----PL---NTP-------ESEV---PS--------CIAR---KVSQYSCQRKTTL-NNY-NKKFT-----
----DAFEIMA--------------------------------------ENYEFKENEIFCLEFLRASSLLK
YLP----FPVTRMKDIQGLPCIGDQVRD------------VIEEIIEEGESSRVKEVLNDERYKAFKQFTSV
---------FGVGVKTSEKWYRMGLRTVEEL-----KADKTLKLSKMQKAG--FFYYEDLVSCVSKAEADAV
TLIVKNTVST----FLPDALVTITGGF--------R-RGKKMGHDI----DFLITNPGPR-E---DDELLHK
VVDLWK----------KQGLLLYCDIIESTFVEEQLPSRKVDAMDNFQKCFTILKLYQ-PG-V-DN---SSY
N---TSKKSDMA--EI-----KDWKAIRVDLVITPFEQYAYALL--GWTGSREFGRDLRRYASHERKMILDN
-HGLYDRRK------------------------------------RIFLKA-----GS-EEE----------
-----------------------IF------------------------------AHLGL--------DY--
-----------VEP---------W---------------------------ERNA-----------------
--------------------------------------------
>Manacus_vitellinus/1-512
------------------------------------------------------------------------
-----------------------MDKIKASGVISHR-KRQKGLHSPKLSCSYE-IKFT--------------
------------------------------------------------------------------------
------------KFVIFI---------------------MQRKMGITR------------------------
------------------------------------------------------RMFLTE------------
------------------------------------------------------------------------
------------------------------------------------------------------------
------------------------------------------------------------------------
------------------------------------------------------------------------
------------------------------------------------------------------------
----------LARRKGFR------------------------------------------------------
[truncated: 421,144 more chars]
